# Supplementary material for: Hic-5 regulates epithelial to mesenchymal transition in ovarian cancer cells in a TGFβ1-independent manner
Source: Oncotarget. 2017 Jul 31;8(47):82506–30. doi: 10.18632/oncotarget.19714 (PMC5669907; doi:10.18632/oncotarget.19714)
Supplement: Supplementary file 2 [file oncotarget-08-82506-s002.xls]

## Sheet: Feuil1
Supplemental Table 1. Genes, differentially expressed in SKOV3 cells (≥ 2.0 fold, p≤0.05) following Hic-5 knockdown
A. Upregulated genes
Gene Name	Systematic Name	Fold Change
HGF	ENST00000222390	47.5496
A_24_P608790	A_24_P608790	46.2284
UQCRH	M36647	46.1443
UQCRH	NM_006004	46.1272
lnc-PPIAL4G-6	lnc-PPIAL4G-6:4	45.4683
ACAA2	NM_006111	34.3711
C1orf54	NM_024579	33.615
ANO3	NM_031418	31.5812
MEOX2	NM_005924	28.5209
CALCRL	NM_005795	28.4291
KLHL14	NM_020805	24.9657
LIPA	NM_000235	24.4426
LOC100240735	NR_026658	23.4081
CXXC4	NM_025212	22.672
CDO1	NM_001801	22.2672
DUSP6	NM_001946	22.1733
SPRY2	NM_005842	21.631
ISL1	NM_002202	21.4689
EMP1	NM_001423	19.9539
lnc-RP3-377D14.1.1-3	lnc-RP3-377D14.1.1-3:19	19.8397
ZNF385D	ENST00000281523	19.6511
RDH10	NM_172037	19.4241
GJA1	NM_000165	19.2261
A_32_P232647	A_32_P232647	18.8075
AK021866	AK021866	18.7727
PCDH9	NM_020403	18.2937
NR2F1	NM_005654	18.2211
FAM171B	ENST00000304698	18.2004
THC2755690	THC2755690	17.825
LPPR3	NM_024888	17.775
NMB	NM_021077	17.4828
UNC5B	NM_170744	17.4728
LINC01351	NR_110716	17.4615
MUC15	NM_145650	17.4022
KREMEN2	NM_172229	17.2714
TBX2	NM_005994	17.2532
CNN1	NM_001299	16.955
CCDC8	NM_032040	16.8097
COL3A1	NM_000090	16.7149
OCA2	NM_000275	16.701
FOLH1B	NM_153696	16.557
SOCS2	NM_003877	16.2244
NEFH	NM_021076	16.0104
DLX2	NM_004405	15.7683
DNM3OS	NR_103486	15.475
POSTN	NM_006475	15.4635
LIN28B	NM_001004317	14.9317
COL5A2	NM_000393	14.8323
VMO1	NM_182566	14.8304
DDR2	ENST00000367922	13.8524
HOXC9	NM_006897	13.5651
NBEA	NM_015678	13.5124
RAB34	NM_031934	13.4091
SLC10A4	NM_152679	13.3417
KAZALD1	ENST00000465807	13.2553
ARMC9	NM_025139	12.9978
HMGA2	NM_003483	12.8928
TNFRSF19	NM_148957	12.808
GSTT2	NM_000854	12.8028
SKIDA1	NM_207371	12.755
GPER1	NM_001039966	12.5962
ENST00000588041	ENST00000588041	12.5566
THC2645398	THC2645398	12.4464
KIRREL2	NM_199180	12.4366
GPC3	NM_004484	12.2607
TEX15	NM_031271	12.1935
GLT8D2	NM_031302	12.1816
LRRFIP2	NM_017724	12.0596
NRXN1	NM_001135659	12.0479
SH3BGR	NM_007341	11.858
PRRT2	NM_145239	11.8434
DOK6	NM_152721	11.8017
CD36	NM_001001547	11.7142
ANKRD20A12P	NR_046228	11.7133
CRB1	NM_201253	11.6183
DNM3OS	NR_038397	11.5991
TYRP1	NM_000550	11.4701
TCF4	NM_001083962	11.414
SMARCD3	NM_003078	11.1839
KCNH2	NM_000238	11.0676
SLC25A21	NM_030631	10.9503
NRXN1	NM_004801	10.7991
CT83	NM_001017978	10.7053
GSTA4	NM_001512	10.7013
KAZALD1	NM_030929	10.625
APOC1	NM_001645	10.6112
DACT3	NM_145056	10.5727
NT5DC2	NM_022908	10.5042
PALM3	NM_001145028	10.4503
FOXL2	NM_023067	10.3753
ALDH2	NM_000690	10.3363
DLX1	NM_178120	10.2584
PPAPDC3	NM_032728	10.23
APOE	NM_000041	10.2298
HOXC13	NM_017410	10.1201
CCDC74B	NM_207310	10.1157
GPR98	NM_032119	10.0069
FAM171B	NM_177454	9.97278
GPR84	NM_020370	9.96163
PLAG1	NM_002655	9.94977
LHX9	ENST00000367387	9.94688
CDH10	NM_006727	9.87962
SEMA3D	NM_152754	9.6523
A_32_P162443	A_32_P162443	9.63003
MAP2K6	NM_002758	9.61879
MEIS2	NM_170677	9.60982
TMEM101	NM_032376	9.60157
GSPT2	NM_018094	9.59943
C3orf18	NM_016210	9.5392
CA14	NM_012113	9.49227
MEST	NM_002402	9.45076
KLF9	NM_001206	9.42603
CAND2	NM_012298	9.39246
QPCT	NM_012413	9.3793
PTCH1	NM_001083602	9.344
BX538139	BX538139	9.24843
S1PR5	NM_030760	9.11265
SLC2A14	NM_001286233	9.01574
SALL4	NM_020436	8.96431
LOC101928731	NR_110093	8.92381
THC2582296	THC2582296	8.91074
HGF	NM_001010931	8.89313
IFIT1	NM_001548	8.83192
KCNJ12	NM_021012	8.80812
RARA-AS1	NR_110861	8.79068
NDN	NM_002487	8.74657
FAM47E	NM_001242936	8.74033
TMEM30B	NM_001017970	8.72546
FOLH1	NM_004476	8.724
HEYL	NM_014571	8.64328
LOC400043	NR_026656	8.60609
ZNF385D	NM_024697	8.5832
FZD8	NM_031866	8.51747
DMKN	NM_001035516	8.48752
CCND2	NM_001759	8.42035
NTF4	NM_006179	8.39487
PDE4A	NM_006202	8.39202
MLIP	NM_138569	8.35287
CACNA1G	NM_018896	8.34261
RGS2	NM_002923	8.31097
STAU2	NM_001164380	8.30647
EMB	NM_198449	8.29944
PNMAL1	NM_018215	8.21836
DZIP1	XM_005254032	8.16373
FAXDC2	NM_032385	8.15939
GAMT	NM_000156	8.11582
BOC	NM_033254	8.09614
DZIP1	NM_198968	8.07881
SPRY1	NM_199327	8.02288
HTR2B	NM_000867	8.00486
ZDHHC8P1	NR_003950	7.99039
CHCHD10	NM_213720	7.91246
PRSS16	NM_005865	7.906
PRPH2	NM_000322	7.86737
SMA5	NR_034021	7.85534
RASGEF1A	BC022548	7.70342
ROBO1	NM_133631	7.67298
BAI3	NM_001704	7.66747
PHLDB3	NM_198850	7.62977
ARL10	ENST00000310389	7.62727
SESN3	NM_144665	7.60439
GLI1	NM_005269	7.55175
FKBP10	NM_021939	7.5242
LRRFIP2	NM_006309	7.49202
C5	NM_001735	7.46511
PCDH10	ENST00000264360	7.41224
CDKN2A	NM_058197	7.39535
ACTA2	NM_001613	7.35322
MYL9	NM_181526	7.34721
ENST00000520819	ENST00000520819	7.33329
ESPNL	NM_194312	7.32174
CPT1C	NM_152359	7.31873
AGAP2	NM_001122772	7.2436
MAB21L1	NM_005584	7.19014
ZC3HAV1L	AK098156	7.16217
H1F0	NM_005318	7.15596
CCR1	NM_001295	7.14301
SERPINF1	NM_002615	7.05054
C12orf5	NM_020375	7.02871
TNNT1	NM_001291774	6.96189
ENST00000558061	ENST00000558061	6.95945
LIPE	NM_005357	6.93447
BMP7	NM_001719	6.9005
IFNLR1	NM_170743	6.86196
LTK	NM_002344	6.85472
ARHGAP28	NM_001010000	6.83266
TMEM246	NM_032342	6.75511
PIK3R3	NM_003629	6.75279
BAHCC1	NM_001291324	6.6545
LOC728392	NM_001162371	6.6403
A_24_P561165	A_24_P561165	6.63519
PLIN2	NM_001122	6.5794
SIX4	NM_017420	6.57322
MEX3A	NM_001093725	6.55926
A_32_P42895	A_32_P42895	6.53619
NME4	NM_005009	6.53068
HOXB9	NM_024017	6.52867
RADIL	NM_018059	6.47832
BC018626	BC018626	6.46362
IGF2BP3	NM_006547	6.42911
CD160	NM_007053	6.41573
NFE2	NM_006163	6.3855
APOBEC3C	NM_014508	6.37233
ENO3	NM_001976	6.36217
PCOLCE	NM_002593	6.32339
SHROOM3	NM_020859	6.30992
GNG4	NM_004485	6.27994
STON1	NM_006873	6.2754
RPP25	NM_017793	6.26043
SALL2	NM_005407	6.24491
ID2	NM_002166	6.22481
CASC10	NM_001010911	6.20885
STMN3	NM_015894	6.20646
LOC100131289	NR_038929	6.15269
PBX3	NM_006195	6.13641
THEMIS2	BC031655	6.12867
FDXR	NM_004110	6.1183
PTPRS	NM_130853	6.07944
CTSV	NM_001333	6.04625
THC2677796	THC2677796	6.04015
PHGDH	NM_006623	6.03576
TMSB15B	NM_194324	6.03154
BRINP3	NM_199051	6.00023
KCNC1	NM_004976	5.98976
UBE2G1	NM_003342	5.98922
ISYNA1	NM_016368	5.96843
CACNG7	NM_031896	5.94821
TMEM25	NM_032780	5.88067
C8orf4	NM_020130	5.86267
HOXC8	NM_022658	5.84986
EBP	NM_006579	5.82858
PFKM	NM_000289	5.82777
DKK1	NM_012242	5.82295
C15orf59	NM_001039614	5.78803
FAM69B	NM_152421	5.78164
CCDC151	NM_145045	5.76151
ARHGAP4	NM_001666	5.72721
ENST00000564451	ENST00000564451	5.69634
SKAP1	NM_003726	5.68061
PCK2	NM_004563	5.62805
ZFP64	NM_199427	5.6191
ZNF462	NM_021224	5.59921
KCNQ2	NM_172109	5.58303
SELM	NM_080430	5.56999
TWIST1	NM_000474	5.54167
DNM3	NM_015569	5.5358
CFH	NM_001014975	5.49422
HOXA11-AS	NR_002795	5.48372
DHDH	NM_014475	5.45081
lnc-TET1-1	lnc-TET1-1:1	5.44307
ARID3A	ENST00000263620	5.40408
CSPG4	NM_001897	5.40274
LOC101928674	NR_110845	5.39461
B3GALT4	NM_003782	5.37464
AIF1L	NM_001185095	5.37245
IL27RA	NM_004843	5.36243
PLTP	NM_006227	5.35849
ENST00000455414	ENST00000455414	5.34108
CCNG1	NM_004060	5.31423
RPS19	ENST00000598742	5.29561
ANGPTL2	NM_012098	5.29249
TBX2-AS1	NR_125749	5.28286
HAPLN1	NM_001884	5.28083
MNX1-AS1	NR_038835	5.27486
ADAMTS3	NM_014243	5.26985
FGFBP3	NM_152429	5.18245
STAC2	NM_198993	5.16874
PLEKHA4	NM_020904	5.16807
ASIC1	NM_020039	5.16663
CD248	NM_020404	5.16638
RMDN2	NM_001170792	5.16393
HSD17B11	NM_016245	5.12292
APOBEC3F	NM_145298	5.11787
MIR99AHG	NR_027790	5.10584
ARL4A	NM_005738	5.09597
KIF25-AS1	ENST00000456585	5.09308
ANKFY1	NM_016376	5.08625
SIX1	NM_005982	5.07734
CNRIP1	NM_015463	5.07075
TCF4	NM_003199	5.06847
PHYHD1	NM_174933	5.06076
RBPMS2	NM_194272	5.04742
IFT27	NM_006860	5.03497
THC2560068	THC2560068	5.0024
PLCXD1	NM_018390	4.99575
KGFLP1	NR_047527	4.9735
ITM2A	NM_004867	4.9236
BCAT1	NM_005504	4.9131
LOC728613	NR_003713	4.8104
GP1BB	NM_000407	4.80856
FAM110D	NM_024869	4.80042
PPFIBP2	NM_003621	4.7958
ELOVL6	NM_024090	4.78808
SMAD9	NM_001127217	4.72341
SERPINI1	NM_005025	4.71412
PCDH19	NM_020766	4.70742
TMEM246	NM_001303107	4.70469
SARM1	NM_015077	4.69907
RPL22L1	NM_001099645	4.65091
DMD	NM_004010	4.64434
lnc-SMUG1-6	lnc-SMUG1-6:3	4.62683
FZD7	NM_003507	4.61732
CFHR3	NM_021023	4.6038
HEY1	NM_001040708	4.58759
SPARC	NM_003118	4.57184
AU158345	AU158345	4.56896
PSPH	NM_004577	4.53404
USP51	NM_201286	4.52993
BCKDHB	NM_000056	4.50912
ENST00000465850	ENST00000465850	4.50322
ACTN3	NM_001104	4.48056
EPHX2	NM_001979	4.46852
F12	NM_000505	4.45349
HIST1H2BK	NM_080593	4.44749
lnc-LEMD3-1	lnc-LEMD3-1:1	4.43521
ARID3B	NM_006465	4.43467
TIMP1	NM_003254	4.43028
MARVELD1	NM_031484	4.42676
JPH3	NM_001271605	4.42652
PPT2	NM_005155	4.40558
INPP5D	NM_001017915	4.38842
ANKRD45	NM_198493	4.38519
FILIP1L	NM_182909	4.38517
ENST00000558517	ENST00000558517	4.3627
EPS8L1	NM_133180	4.3531
SIDT2	NM_001040455	4.34143
UACA	NM_001008224	4.33497
GALM	NM_138801	4.30924
TTC39A	NM_001080494	4.30374
JAM3	NM_032801	4.29303
LPPR4	NM_014839	4.26096
ABCA7	NM_019112	4.25698
A_24_P845631	A_24_P845631	4.25259
ARHGEF40	NM_018071	4.23308
FBXO2	NM_012168	4.20927
EPB41L3	NM_012307	4.2003
AF132203	AF132203	4.18954
EMBP1	NR_003955	4.18945
ZNF425	NM_001001661	4.18043
TCEAL8	NM_153333	4.17814
EYA4	NM_004100	4.17313
GAMT	NM_138924	4.16627
NES	NM_006617	4.16532
COLGALT2	NM_015101	4.16095
EFEMP2	NM_016938	4.15375
CCDC28B	NM_024296	4.15374
RASIP1	NM_017805	4.15321
MRPS25	NM_022497	4.1475
RASL10A	NM_006477	4.13967
HPCAL4	NM_016257	4.13386
DDR2	NM_001014796	4.12784
FLJ26850	NR_027257	4.12591
PDE4D	ENST00000502575	4.11148
LRRC75B	NM_207644	4.11005
HSD17B1	NM_000413	4.10351
RTN2	NM_005619	4.09245
APC2	NM_005883	4.09046
RERGL	NM_024730	4.08753
IL27RA	ENST00000263379	4.07932
FUOM	NM_198472	4.07572
SNURF	NM_022804	4.06555
MGAT3	NM_002409	4.04976
THC2603239	THC2603239	4.04959
GDF15	NM_004864	4.03939
TLE2	NM_003260	4.03656
SNRPN	NM_022807	4.03349
SUCO	NM_016227	4.01979
MEIS1	NM_002398	4.01948
LTN1	NM_015565	4.01655
SLC40A1	NM_014585	4.00645
IFFO1	NM_001039670	3.99322
GPR89B	NM_016334	3.99271
ASXL3	NM_030632	3.99111
GPRASP2	NM_001004051	3.98553
SSBP4	NM_032627	3.98414
lnc-GPR20-1	lnc-GPR20-1:1	3.98198
CCDC78	NM_001031737	3.97639
GALC	NM_000153	3.95318
KRT222	NM_152349	3.95172
A_32_P98914	A_32_P98914	3.94974
PER1	NM_002616	3.94952
PBX1	NM_002585	3.94565
ZFP62	NM_152283	3.93806
SLC16A2	NM_006517	3.93065
LOC100133050	NR_027503	3.92109
C11orf87	NM_207645	3.91847
SPAG7	NM_004890	3.91368
C17orf97	NM_001013672	3.90628
APH1A	NM_016022	3.90531
LDHD	NM_153486	3.8985
ETV5	NM_004454	3.89356
DDX26B	NM_182540	3.89309
PAX9	NM_006194	3.8881
MID1	NM_000381	3.88704
CHEK2	NM_001005735	3.88384
FBLN1	NM_006486	3.87508
A_24_P532730	A_24_P532730	3.86756
ITM2C	NM_030926	3.86749
PPP1R14A	NM_033256	3.85813
SHC1	NM_003029	3.83432
PHLDA3	NM_012396	3.83401
SREBF1	NM_001005291	3.82608
DTX3	NM_178502	3.82003
SHC4	NM_203349	3.81865
EFCAB1	NM_024593	3.8182
THC2638839	THC2638839	3.81568
LOC101929796	XR_426754	3.8136
C1D	NM_006333	3.81229
LMO4	NM_006769	3.80458
WIF1	NM_007191	3.7738
CMTM8	NM_178868	3.76836
ITPKA	NM_002220	3.75931
PDGFRL	NM_006207	3.7549
ABCB6	NM_005689	3.74823
lnc-RP1-239B22.1.1-1	lnc-RP1-239B22.1.1-1:2	3.74067
SAT2	NM_133491	3.73057
IFI30	NM_006332	3.71011
BOLA3-AS1	NR_045637	3.6989
HACE1	NM_020771	3.69109
LAMA1	NM_005559	3.68156
SYTL1	NM_032872	3.66793
SH3PXD2A	NM_014631	3.66347
FADS2	NM_004265	3.64641
TMSB15A	NM_021992	3.64547
PIK3C2B	NM_002646	3.62542
ASGR1	NM_001671	3.6172
SNHG17	BX640887	3.61586
CABP1	NM_001033677	3.60729
THY1	NM_006288	3.59798
TYMSOS	NM_001012716	3.59572
THC2656479	THC2656479	3.58993
GCHFR	NM_005258	3.58632
SSPO	NM_198455	3.58147
FKBP1B	NM_054033	3.57219
ZNF215	NM_013250	3.57135
PLEKHG2	NM_022835	3.57132
TGFB3	NM_003239	3.5677
SLC9A9	ENST00000498717	3.55313
BC031320	BC031320	3.55304
SCD	NM_005063	3.54991
ENST00000504166	ENST00000504166	3.5497
CRELD2	NM_024324	3.54803
BAX	NM_138764	3.54524
ASPHD1	NM_181718	3.54443
MNAT1	NM_002431	3.53642
DDX10	NM_004398	3.51536
ID3	NM_002167	3.5119
MAGED2	NM_201222	3.50479
RANBP17	ENST00000521759	3.49902
FRA10AC1	NM_145246	3.4829
RMDN2	NM_144713	3.48115
NAAA	NM_014435	3.47694
BAI1	NM_001702	3.47552
A_23_P99731	A_23_P99731	3.47541
MEIOB	NM_152764	3.47325
CKMT1A	NM_001015001	3.4729
HSD11B1L	NM_198533	3.46936
CARD9	ENST00000481053	3.46857
TMEM121	NM_025268	3.46803
PTH2	NM_178449	3.46009
IQCE	NM_152558	3.45945
XPNPEP3	NM_001204827	3.4566
RPS27L	NM_015920	3.45292
FERMT2	NM_006832	3.43526
NR2F1-AS1	NR_109818	3.43445
REEP6	NM_138393	3.43387
A_32_P133926	A_32_P133926	3.41885
LOC100130417	ENST00000432961	3.41849
HOXB13	NM_006361	3.41615
APTR	NR_038361	3.40943
CUBN	NM_001081	3.39363
RAB39B	NM_171998	3.39076
SMARCC1	NM_003074	3.38523
THNSL2	NM_018271	3.37963
CCBL2	NM_001008661	3.37708
POC1B	NM_172240	3.37478
A_24_P298099	A_24_P298099	3.37066
AW961597	AW961597	3.36649
CDKN1B	NM_004064	3.36553
A_32_P106553	A_32_P106553	3.34233
HIST1H2BM	NM_003521	3.34089
PALMD	NM_017734	3.33616
RTKN	NM_033046	3.33509
SDF2L1	NM_022044	3.33483
RMI2	NM_152308	3.33413
SERPING1	NM_000062	3.32499
PRSS35	NM_153362	3.31516
BCAS3	NM_017679	3.3133
RNF115	NM_014455	3.31063
SOSTDC1	NM_015464	3.30762
CPNE7	NM_014427	3.30194
FNDC5	NM_153756	3.30048
FAM183A	NM_001101376	3.29782
MTF2	NM_007358	3.29404
ZNF217	NM_006526	3.29282
MAGED1	AF217963	3.28909
POLI	NM_007195	3.28445
FBXO17	NM_024907	3.28319
PROCA1	NM_152465	3.27341
DCP1B	NM_152640	3.26816
CASC10	ENST00000377113	3.26661
RPAIN	NM_001160266	3.26203
MARCKS	ENST00000612661	3.25958
A_23_P216071	A_23_P216071	3.25916
CHD1L	NM_004284	3.25662
A_32_P599	A_32_P599	3.25055
ERC1	NM_178040	3.24889
ENST00000320322	ENST00000320322	3.2479
OPLAH	NM_017570	3.24632
ATF7IP	NM_018179	3.2451
ENST00000528754	ENST00000528754	3.22205
AASS	NM_005763	3.21677
SLC18B1	NM_052831	3.214
SSPN	NM_005086	3.20367
MRAS	NM_012219	3.19801
TOMM40L	NM_032174	3.19508
IL11	NM_000641	3.18191
KCNA7	NM_031886	3.17655
HTR7	NM_019859	3.16116
SNX7	NM_015976	3.15877
FAM149B1	ENST00000372955	3.14943
CMTM7	NM_138410	3.14444
A_24_P358337	A_24_P358337	3.13883
TCF4	ENST00000562680	3.11917
NME3	NM_002513	3.11576
ENST00000417301	ENST00000417301	3.1156
PPM1D	NM_003620	3.11077
A_32_P234853	A_32_P234853	3.10912
TFPI	NM_001032281	3.10608
FLRT2	NM_013231	3.09932
ICAM5	NM_003259	3.09605
HIST1H2BE	NM_003523	3.09602
TMEM218	NM_001258243	3.08524
MAGED4B	NM_030801	3.07307
EIF4B	NM_001300821	3.06887
ACOT11	NM_147161	3.06845
REEP2	NM_016606	3.06531
NDUFS2	NM_004550	3.05261
RILP	NM_031430	3.05157
HIST1H2BC	NM_003526	3.05155
HIST1H2BG	NM_003518	3.05073
PUS3	NM_031307	3.04489
JMJD1C-AS1	NR_027182	3.04048
AEN	NM_022767	3.03109
GNPNAT1	NM_198066	3.02959
MSRB3	NM_001031679	3.02637
MORN4	BC022054	3.02479
HIST1H2BN	NM_003520	3.02458
ENST00000469685	ENST00000469685	3.02166
GABARAPL1	NM_031412	3.01749
ASNS	NM_001673	3.01653
NDUFA5	NM_005000	3.01539
RGS16	NM_002928	2.99394
WBP1	NM_012477	2.99182
TRIM2	NM_015271	2.99045
lnc-PAFAH1B1-2	lnc-PAFAH1B1-2:2	2.98653
SH3BGRL	NM_003022	2.98222
NAAA	NM_001042402	2.97748
CELSR3	NM_001407	2.9768
DDB2	NM_000107	2.97385
ACADM	NM_000016	2.96435
ECH1	NM_001398	2.95483
BBS9	NM_198428	2.94751
INTU	ENST00000335251	2.9475
FIS1	NM_016068	2.94382
PRCP	NM_199418	2.94375
ARHGAP19	NM_032900	2.93748
SRD5A3	NM_024592	2.93605
ENST00000465511	ENST00000465511	2.93522
EPOR	NM_000121	2.93211
SAMD11	NM_152486	2.92936
PRKCH	NM_006255	2.92633
A_24_P586660	A_24_P586660	2.92614
HS2ST1	NM_012262	2.92402
ALDH1L2	NM_001034173	2.91106
TLCD2	NM_001164407	2.91102
PLEKHA5	NM_019012	2.90795
MLH1	NM_000249	2.90607
PPA2	NM_176869	2.89765
DUSP16	NM_030640	2.89746
FBLN1	NM_001996	2.89137
SCAMP1-AS1	NR_105014	2.89125
FAM46A	NM_017633	2.89123
GUSBP1	NR_027028	2.8902
ZNF226	NM_001032374	2.88588
BI256572	BI256572	2.88273
RPAIN	NM_001160246	2.88032
PLEKHO1	NM_016274	2.87961
CITED2	NM_006079	2.87811
NPM3	NM_006993	2.87539
RASGRP2	NM_153819	2.87406
PCAT7	NR_121566	2.86828
PITPNC1	NM_181671	2.86689
SCN4B	NM_174934	2.86608
MED11	NM_001001683	2.86216
TMEM145	NM_173633	2.85804
RSU1	NM_012425	2.85617
NPAS1	NM_002517	2.85607
HIST1H2BD	NM_021063	2.85239
NDUFB8	NM_005004	2.85089
GXYLT2	ENST00000389617	2.84936
GSTM2	NM_000848	2.84858
HLA-DMB	NM_002118	2.84441
TRPS1	NM_014112	2.84356
XLOC_l2_007656	TCONS_l2_00014098	2.83929
NR2F6	NM_005234	2.83669
HEBP1	NM_015987	2.83204
PTCD1	NM_015545	2.83107
lnc-RP11-195B21.3.1-2	lnc-RP11-195B21.3.1-2:1	2.82858
A_24_P273074	A_24_P273074	2.82334
WDR81	NM_152348	2.81972
HIST1H2BF	NM_003522	2.81786
SLC44A1	NM_080546	2.81321
SNAI2	NM_003068	2.80745
TMEM261	NM_033428	2.80376
NOVA1	NM_002515	2.80353
SPATA6	NM_019073	2.80127
GRAMD1C	NM_017577	2.79803
MC1R	NM_002386	2.79622
EIF5A	NM_001970	2.7947
STAU2	NM_014393	2.79358
THC2565422	THC2565422	2.79011
CLIP3	NM_015526	2.78284
UNC13A	NM_001080421	2.77867
PRPSAP2	NM_002767	2.77789
A_24_P796428	A_24_P796428	2.77425
FRRS1	NM_001013660	2.77208
CCNG2	NM_004354	2.77014
MPI	NM_002435	2.7628
CDKN1A	NM_000389	2.75809
DLL3	NM_203486	2.75007
HOXA13	NM_000522	2.74996
HRC	NM_002152	2.74712
PLEKHH3	NM_024927	2.74277
FBXO22	NM_012170	2.74008
MAPK11	NM_002751	2.73847
A_24_P101661	A_24_P101661	2.72376
SLC2A3	NM_006931	2.72214
ENST00000467870	ENST00000467870	2.71627
ZFHX3	NM_006885	2.71328
LPCAT3	NM_005768	2.7041
HIST1H2BB	NM_021062	2.69108
PMS2P5	NR_027775	2.68667
LINC01578	NR_037601	2.67756
EFR3B	NM_014971	2.67598
AP4M1	NM_004722	2.67466
GATA2	NM_032638	2.66813
HIST3H2BB	NM_175055	2.66789
IFITM1	NM_003641	2.66751
COL4A5	NM_033380	2.66411
RPS15A	ENST00000322989	2.65737
RNF115	ENST00000582693	2.65713
BATF2	NM_138456	2.65483
SLC37A3	NM_207113	2.64844
HPGDS	NM_014485	2.64799
USP42	NM_032172	2.64458
LRFN3	NM_024509	2.64138
TOMM7	NM_019059	2.6369
NXN	NM_022463	2.63291
C1QBP	NM_001212	2.63096
TMEM220	NM_001004313	2.62858
OSR2	NM_053001	2.61841
A_23_P4462	A_23_P4462	2.61832
HBQ1	NM_005331	2.61813
RFX5	NM_000449	2.61197
EVA1B	NM_018166	2.6093
FAM13A	NM_014883	2.60277
TSPYL2	NM_022117	2.60214
MAGOH	NM_002370	2.59906
EBPL	NM_032565	2.59697
MCCC1	NM_020166	2.5937
FPGT	NM_003838	2.59161
NICN1	NM_032316	2.58225
ABCA5	NM_018672	2.582
BDH2	NM_020139	2.58179
GSG1	NM_031289	2.57678
HILPDA	NM_013332	2.57289
CCS	NM_005125	2.57015
TNNC1	NM_003280	2.56999
TTLL1	NM_012263	2.56839
A_32_P222030	A_32_P222030	2.56813
ACOT2	NM_006821	2.56761
FAM117A	NM_030802	2.56032
ZDHHC4	NM_018106	2.55609
ZCCHC3	NM_033089	2.55011
BLOC1S2	NM_001001342	2.54587
IL11RA	NM_001142784	2.54521
MRPS21	NM_031901	2.54487
TBC1D8	NM_001102426	2.54398
MLLT11	NM_006818	2.54344
C2CD4C	NM_001136263	2.54301
LOC101928837	NR_120561	2.54019
KCTD20	NM_173562	2.5395
GNAI1	NM_002069	2.53669
SESN2	NM_031459	2.5346
ERV9-1	X15675	2.5336
THC2571921	THC2571921	2.53254
THC2553216	THC2553216	2.53126
PCYT1B	NM_004845	2.53074
FBXO41	NM_001080410	2.52966
A_23_P22086	A_23_P22086	2.52843
PHB2	NM_001144831	2.52825
MID1	NM_033290	2.52638
GAS5	NR_002578	2.52544
LDHB	NM_002300	2.52525
THC2725553	THC2725553	2.52233
PHF23	NM_024297	2.52144
TOR3A	NM_022371	2.5208
SLC9A9	NM_173653	2.51934
BRWD1	NM_001007246	2.51845
ACVR2B	NM_001106	2.51598
TMX4	NM_021156	2.51502
TLE6	BC007329	2.51494
TMEM200B	NM_001003682	2.51195
ENST00000439132	ENST00000439132	2.5091
SEMA6A	NM_020796	2.50873
ENST00000441645	ENST00000441645	2.50747
CBX5	NM_012117	2.50604
ENST00000623198	ENST00000623198	2.4941
A_24_P516728	A_24_P516728	2.49296
TMEM87B	NM_032824	2.49227
BNIP3	NM_004052	2.49207
DNAAF2	NM_018139	2.49117
TMEM2	NM_013390	2.48312
ENST00000415103	ENST00000415103	2.48193
TFB1M	NM_016020	2.47874
BCORL1	NM_021946	2.4759
CCDC77	NM_032358	2.47261
A_32_P75141	A_32_P75141	2.46724
UROS	NM_000375	2.46389
TMEM117	NM_032256	2.46052
RIMBP3	NM_015672	2.46002
RGS14	NM_006480	2.45974
NDUFAF1	NM_016013	2.45832
THG1L	NM_017872	2.4571
ENST00000610008	ENST00000610008	2.45414
SERHL2	NM_014509	2.43827
TRIM24	NM_015905	2.43745
ENST00000463969	ENST00000463969	2.43572
C12orf57	NM_138425	2.43204
THC2770741	THC2770741	2.42513
ATP1B2	NM_001678	2.42439
HIC2	NM_015094	2.42338
PODNL1	NM_024825	2.42219
GID4	NM_024052	2.42128
A_24_P714707	A_24_P714707	2.42069
FRAT2	NM_012083	2.41572
RIN1	NM_004292	2.41521
PMS2P5	NR_027776	2.41053
ABCC6	NM_001079528	2.40998
PHPT1	NM_014172	2.40935
ACOT1	NM_001037161	2.40923
MRPS17	NM_015969	2.40464
ENST00000603811	ENST00000603811	2.40268
PEX6	NM_000287	2.40237
RPL5	NM_000969	2.40198
IRF2BP2	NM_182972	2.40101
GRTP1	NM_024719	2.39377
UCHL1	NM_004181	2.38973
CA11	NM_001217	2.38933
POLR2H	NM_006232	2.38897
SUOX	NM_000456	2.38819
TRIAP1	NM_016399	2.38767
COL6A1	NM_001848	2.38575
ABHD14A	NM_015407	2.38559
FTSJ2	NM_013393	2.38194
ENST00000474162	ENST00000474162	2.38053
CUL7	NM_014780	2.3796
LINC00467	NR_026761	2.37953
CCDC121	NM_024584	2.36992
PDK1	NM_002610	2.36895
MST1P2	NR_027504	2.36452
PIH1D1	NM_017916	2.36399
NCAPD2	NM_014865	2.3639
ATHL1	NM_025092	2.35639
DOK1	NM_001381	2.3551
RPL3	NM_001033853	2.35112
RAVER2	NM_018211	2.35108
LGR4	NM_018490	2.35071
GNG8	NM_033258	2.34834
AHCY	NM_000687	2.34615
A_24_P477048	A_24_P477048	2.34255
AGBL5	NM_001035507	2.33444
MRPS14	NM_022100	2.33143
ANP32A	NM_006305	2.32987
LRP4	NM_002334	2.3295
AV721971	AV721971	2.32814
QARS	NM_005051	2.32603
DDX41	NM_016222	2.32533
A_32_P151557	A_32_P151557	2.32241
BZW2	NM_014038	2.30838
LAMTOR2	NM_014017	2.30831
LZTS2	NM_032429	2.30168
HOMER1	NM_004272	2.30048
ENST00000418634	ENST00000418634	2.30032
CLUAP1	NM_024793	2.29543
TM9SF3	NM_020123	2.28811
DPCD	NM_015448	2.28379
ENST00000490423	ENST00000490423	2.2829
THC2726026	THC2726026	2.28192
DDIT4	NM_019058	2.28148
HK2	NM_000189	2.27498
ISCU	NM_014301	2.27314
ENST00000420053	ENST00000420053	2.26827
RHBDD2	NM_001040457	2.2677
TYW3	NM_138467	2.26696
ZADH2	NM_175907	2.2633
TAX1BP3	NM_014604	2.2629
TNRC6B	NM_015088	2.26271
TMED4	NM_182547	2.26088
MERTK	ENST00000421804	2.26026
EFCAB2	NM_032328	2.25229
YBEY	NM_058181	2.25221
ZMYND8	NM_001281773	2.25035
ENST00000422735	ENST00000422735	2.25028
FAM217B	NM_001190826	2.25008
ARMCX6	NM_019007	2.2488
ASMTL	NM_004192	2.24781
NGFRAP1	NM_014380	2.24641
OGDHL	NM_018245	2.24365
TM7SF2	NM_003273	2.24135
METTL13	NM_015935	2.23852
DNAJC1	NM_022365	2.23798
TMEM102	NM_178518	2.23097
ENST00000436474	ENST00000436474	2.22913
PMS2P4	NR_022007	2.22423
A_32_P46700	A_32_P46700	2.2197
CDK5	NM_004935	2.21236
ATP5J2	NM_004889	2.20675
PPIB	NM_000942	2.2062
GCSH	NM_004483	2.20364
CRHR2	Y10152	2.20348
TRAPPC9	NM_031466	2.20342
HDHD2	NM_032124	2.20292
A_24_P32766	A_24_P32766	2.20197
E2F6	NM_198256	2.1974
LBX1	X90828	2.19697
A_24_P418019	A_24_P418019	2.19624
VWA8	NM_001009814	2.19595
ALKBH2	NM_001001655	2.1959
TRPM4	NM_017636	2.19275
MXD4	NM_006454	2.19266
KLHL12	NM_021633	2.19233
RGL3	NM_001161616	2.19217
TRMT11	NM_001031712	2.19055
TMEM45A	NM_018004	2.18969
ENST00000513179	ENST00000513179	2.18936
LAMB2	NM_002292	2.18816
TBRG4	NM_030900	2.18702
PSMG3-AS1	NR_027329	2.18236
ACOT13	NM_018473	2.17961
PSMG3	NM_032302	2.17786
HIGD2A	NM_138820	2.17651
SS18L2	NM_016305	2.17621
ZC3H15	NM_018471	2.17569
OCIAD1	NM_001079839	2.17333
VGLL4	NM_014667	2.17064
ENST00000480199	ENST00000480199	2.17053
ENST00000424827	ENST00000424827	2.15668
SLC38A4	NM_018018	2.15295
SERTAD1	NM_013376	2.15249
SF3B6	NM_016047	2.15208
ENST00000412087	ENST00000412087	2.15148
DHRS7B	NM_015510	2.15025
FAM49B	NM_001256763	2.14848
PRKX	NM_005044	2.1482
WBSCR22	NM_017528	2.147
TMEM135	NM_022918	2.14023
DPH3P1	NM_080750	2.13637
HOXB5	NM_002147	2.13563
HNMT	NM_006895	2.13444
RPS9	NM_001013	2.13355
PCCA	NM_000282	2.13322
ENST00000572281	ENST00000572281	2.1299
ZFR2	NM_001145640	2.12681
NDUFV3	NM_021075	2.12013
BBS4	NM_033028	2.11924
SNHG15	NR_003697	2.11819
CNFN	NM_032488	2.11761
TLE4	NM_007005	2.11724
POGZ	NM_015100	2.11691
SGCA	NM_000023	2.11657
PMPCB	NM_004279	2.11593
MPC1	NM_016098	2.10749
MBTD1	NM_017643	2.10564
SIL1	NM_001037633	2.10313
LY6E	NM_002346	2.10149
EMG1	NM_006331	2.09503
RPL29P2	NR_002778	2.09257
PDCD4	NM_145341	2.09253
TLCD1	NM_138463	2.09022
ENST00000525280	ENST00000525280	2.08912
SYCE3	NM_001123225	2.08804
TRPV2	NM_016113	2.08746
FDPSP2	NR_003262	2.08537
UBXN7	NM_015562	2.08391
THC2655527	THC2655527	2.08206
ZBTB39	NM_014830	2.08008
ENST00000484004	ENST00000484004	2.0773
DET1	NM_017996	2.07459
ENST00000403775	ENST00000403775	2.07301
CHCHD2	NM_016139	2.07056
ALG8	NM_001007027	2.06907
SPTSSA	NM_138288	2.06826
PPIL3	NM_032472	2.06365
ARHGAP5-AS1	NR_027263	2.06184
RPS19BP1	NM_194326	2.05923
TMSB4X	NM_021109	2.05866
MAPKBP1	NM_014994	2.05686
CDIP1	NM_013399	2.05458
TCAIM	NM_173826	2.05445
MIOS	NM_019005	2.04799
HMGN5	NM_030763	2.04715
ACBD6	NM_032360	2.04522
PEMT	NM_007169	2.04438
THSD7A	NM_015204	2.04401
CTC-338M12.4	NR_109909	2.03986
CTDSP2	NM_005730	2.03958
ENST00000451721	ENST00000451721	2.03926
PDIA6	NM_005742	2.03862
CALD1	NM_033138	2.03837
DCPS	NM_014026	2.03764
A_24_P493116	A_24_P493116	2.03644
METTL8	NM_024770	2.03593
C3orf17	NM_015412	2.03563
MIS12	NM_024039	2.03559
HADHB	NM_000183	2.03085
B9D1	NM_015681	2.02905
COMTD1	NM_144589	2.02783
WDR6	NM_018031	2.02666
FKBP3	NM_002013	2.02628
POM121	NM_172020	2.02222
SLC25A33	NM_032315	2.01805
ENST00000518383	ENST00000518383	2.01399
H2AFY2	NM_018649	2.01061
ULK4	NM_017886	2.0082
ENST00000509222	ENST00000509222	2.00464
THBS3	NM_007112	2.00305
B. Downregulated genes
Gene Name	Systematic Name	Fold Change
GADD45A	NM_001924	-2.00473
PRDM6	NM_001136239	-2.0093
RBP7	NM_052960	-2.01142
TFPI	NM_006287	-2.01594
DUSP5	NM_004419	-2.01675
CD46	NM_002389	-2.02154
TESK1	NM_006285	-2.02543
SUGP2	NM_001017392	-2.02592
ATP2C1	NM_014382	-2.02638
THC2680948	THC2680948	-2.02967
IL32	NM_001012631	-2.03088
APOL4	NM_030643	-2.0384
THEM4	NM_053055	-2.03975
DUSP4	NM_001394	-2.04059
USP31	NM_020718	-2.04212
PARD3	NM_019619	-2.04272
IPO8	NM_006390	-2.04795
FLNB	NM_001457	-2.06752
ASPH	NM_032467	-2.07059
TMEM184A	NM_001097620	-2.07273
HMCN2	NM_001291815	-2.07944
ANKRD36B	NM_025190	-2.0805
LITAF	NM_004862	-2.08489
LOC389831	NM_001242480	-2.08972
SRSF6	NM_006275	-2.10524
OSTF1	NM_012383	-2.10683
NR2F2	NM_021005	-2.10688
TACC1	NM_006283	-2.1112
ANKLE2	NM_015114	-2.11169
FYN	NM_002037	-2.11328
PKMYT1	NM_182687	-2.11407
PLA2G2F	NM_022819	-2.12115
FLNB	ENST00000477629	-2.1256
ATP6V1D	NM_015994	-2.12819
EFCAB14	NM_014774	-2.1346
PARP12	NM_022750	-2.13647
ENST00000378770	ENST00000378770	-2.1368
BEND7	NM_152751	-2.14382
DIRC2	NM_032839	-2.14386
XYLT2	NM_022167	-2.14678
ZNF568	NM_198539	-2.1484
B3GALNT1	NM_001038628	-2.16539
ZBTB20	NM_001164343	-2.16601
DNM1L	NM_012062	-2.1666
KIF13B	NM_015254	-2.16757
DCBLD1	ENST00000338728	-2.1703
SLC7A5	NM_003486	-2.17096
STEAP3	NM_182915	-2.17143
AL832820	AL832820	-2.17243
AIFM2	NM_032797	-2.17309
TGFB2	NM_003238	-2.17401
FTCD	NM_206965	-2.17921
A_24_P597242	A_24_P597242	-2.18053
CXXC5	NM_016463	-2.18126
C1orf167	NM_001010881	-2.18727
TSPAN1	NM_005727	-2.18786
NXPE3	NM_145037	-2.18962
KIAA1324L	NM_152748	-2.19261
ADAMTSL3	NM_207517	-2.19683
FRK	ENST00000606080	-2.2016
RNF217	NM_152553	-2.20976
MMS22L	NM_198468	-2.22525
P4HTM	NM_177938	-2.22654
BIRC7	NM_022161	-2.22897
BHLHE40	NM_003670	-2.2318
CEBPB	NM_005194	-2.23438
IFIH1	NM_022168	-2.23683
SH3GL3	NM_003027	-2.23703
MAN2A2	NM_006122	-2.23744
TNS3	NM_022748	-2.24211
ANKRD36BP2	NR_015424	-2.24728
MEGF6	NM_001409	-2.25302
MANEA	NM_024641	-2.25699
FAM120A	NM_014612	-2.26377
ENST00000219169	ENST00000219169	-2.26423
NCOA7	NM_181782	-2.26466
ENST00000395384	ENST00000395384	-2.26497
PAQR3	NM_001040202	-2.27348
ATG16L1	NM_030803	-2.27401
PXDC1	NM_183373	-2.27531
ZNF577	NM_032679	-2.29018
IQGAP1	NM_003870	-2.29153
TPK1	NM_022445	-2.29481
A_32_P153361	A_32_P153361	-2.30546
CREB5	NM_182898	-2.30838
RAB3B	NM_002867	-2.31035
SYT15	AK131036	-2.32063
BX107617	BX107617	-2.32293
FZD5	NM_003468	-2.32402
GAD1	NM_000817	-2.32441
ICT1	NM_001545	-2.32709
SLIT3	NM_003062	-2.33039
ZNF516	NM_014643	-2.33159
ISG20	NM_002201	-2.3352
HPS3	NM_032383	-2.33708
AL833005	AL833005	-2.33728
BIN1	NM_139346	-2.34535
CD59	NM_203330	-2.34625
UGT2B10	NM_001075	-2.34754
EMR1	NM_001974	-2.351
TRAM1	NM_014294	-2.3532
ANKRD13A	NM_033121	-2.35321
SH3KBP1	NM_001024666	-2.35773
AGPS	NM_003659	-2.35814
GNG12	NM_018841	-2.35977
FAIM	NM_001033030	-2.36341
C6orf106	NM_024294	-2.36656
MUC20	NM_152673	-2.36693
BE049152	BE049152	-2.37162
NF2	NM_181831	-2.37789
NHLRC3	NM_001012754	-2.37824
BAIAP2	NM_017450	-2.3791
IL4I1	NM_172374	-2.38217
GCA	NM_012198	-2.38256
PRICKLE1	NM_153026	-2.38994
ZNF529-AS1	NR_110705	-2.39163
PXK	NM_001289099	-2.39388
MISP	NM_173481	-2.39816
SMAGP	NM_001031628	-2.39869
F2RL1	NM_005242	-2.40296
TPCN1	NM_001143819	-2.41046
SNTB1	NM_021021	-2.41441
ASAH1	NM_177924	-2.42119
RBPMS-AS1	NR_046205	-2.4229
HIST1H3C	NM_003531	-2.42431
THC2558699	THC2558699	-2.42436
CSF2	NM_000758	-2.42487
ICAM2	NM_000873	-2.43172
ENST00000425226	ENST00000425226	-2.44059
NIPSNAP3A	NM_015469	-2.44909
STAT1	NM_007315	-2.45418
C14orf169	NM_024644	-2.46239
ST3GAL4	AK021929	-2.46263
TSPAN14	NM_030927	-2.4694
HSPA12A	NM_025015	-2.46967
ENST00000430010	ENST00000430010	-2.47221
OPHN1	NM_002547	-2.47246
LOC100505984	NR_103775	-2.47387
OXTR	NM_000916	-2.47436
MATN2	NM_030583	-2.47679
ENST00000413075	ENST00000413075	-2.47798
MREG	NM_018000	-2.47904
BU963192	BU963192	-2.4814
TAP1	NM_000593	-2.48477
ENST00000508125	ENST00000508125	-2.48709
HSBP1L1	ENST00000587347	-2.48929
PCDHGA3	NM_032011	-2.48943
PARVA	NM_018222	-2.49159
ENST00000602458	ENST00000602458	-2.49384
RTN3	NM_006054	-2.49743
LURAP1L	NM_203403	-2.50272
PELI3	NM_145065	-2.50475
LHFP	NM_005780	-2.50649
SAT1	NM_002970	-2.50763
lnc-ATP2B3-1	lnc-ATP2B3-1:1	-2.51523
TMTC1	NM_175861	-2.51674
HIST1H4D	NM_003539	-2.52929
DCAF12L1	NM_178470	-2.53074
TUFT1	NM_020127	-2.53393
COASY	NM_025233	-2.53624
RBM47	NM_019027	-2.54962
CTSC	NM_001814	-2.55791
RFK	NM_018339	-2.5604
CFAP45	NM_012337	-2.56088
ERGIC2	NM_016570	-2.56504
MFAP3L	NM_021647	-2.5789
AK5	NM_174858	-2.58826
MARVELD2	ENST00000454295	-2.59232
KIAA0226	NM_001145642	-2.5984
SLC22A15	NM_018420	-2.6005
SLC35F3	NM_173508	-2.61143
PAQR5	NM_017705	-2.61731
ZNF135	NM_003436	-2.61824
ZNF781	NM_152605	-2.62786
IL6	NM_000600	-2.62909
RNFT2	NM_032814	-2.63159
LRIG1	NM_015541	-2.63755
IL1RAP	NM_002182	-2.64399
FOLR3	NM_000804	-2.65578
TNFAIP1	NM_021137	-2.65867
DYNLT3	NM_006520	-2.65918
KCTD4	NM_198404	-2.65948
AATF	NM_012138	-2.67103
ZNF610	NM_173530	-2.67291
YIF1B	NM_001145463	-2.67748
ENST00000592443	ENST00000592443	-2.67779
GCLM	ENST00000370238	-2.68162
LMNA	NM_005572	-2.70266
SHCBP1	NM_024745	-2.70422
GRID1	NM_017551	-2.70828
HMGA1	NM_002131	-2.71133
NDRG1	NM_006096	-2.71157
CD55	NM_000574	-2.7137
ANKRD10	NM_017664	-2.71497
TNC	NM_002160	-2.71904
LCLAT1	NM_182551	-2.72345
AK095453	AK095453	-2.72442
CYTH3	NM_004227	-2.72734
IRS2	NM_003749	-2.72849
WIPF1	NM_001077269	-2.73197
RELL1	NM_001085400	-2.73872
ZNF704	NM_001033723	-2.74311
CTSH	NM_004390	-2.74778
SHOC2	NM_007373	-2.74964
TRIM6	NM_001003818	-2.7521
UHMK1	NM_175866	-2.75675
SNX19	NM_014758	-2.76904
AP5S1	NM_018347	-2.7775
VAMP3	NM_004781	-2.78013
EPHA4	NM_004438	-2.78141
LOC90768	NR_027107	-2.78142
N4BP2L2	NM_001278432	-2.78222
CCDC24	NM_152499	-2.78573
SPDL1	NM_017785	-2.78654
BMP2K	XM_005263117	-2.79074
ITPRIPL2	NM_001034841	-2.79161
KLHL29	NM_052920	-2.79179
IFNGR1	NM_000416	-2.79287
ADM	NM_001124	-2.79643
PTPRB	NM_001109754	-2.79699
SLCO2B1	NM_007256	-2.80963
MED15	NM_001003891	-2.8181
NETO2	NM_018092	-2.81899
NUPR1	NM_001042483	-2.8199
IL6ST	NM_002184	-2.82452
CDK14	NM_012395	-2.82561
TPCN1	NM_017901	-2.82834
CADM1	NM_014333	-2.83355
BCL3	NM_005178	-2.83936
CEP55	NM_018131	-2.84088
SPOCK1	NM_004598	-2.84285
INF2	NM_032714	-2.84675
NAGK	NM_017567	-2.84695
AK023376	AK023376	-2.85971
ENST00000425765	ENST00000425765	-2.86061
EPB41L4B	NM_018424	-2.86464
A_23_P14432	A_23_P14432	-2.87344
EPHB2	NM_004442	-2.87424
ANXA10	NM_007193	-2.8822
BST2	NM_004335	-2.88274
STARD3	NM_006804	-2.88977
SAMD9L	ENST00000411955	-2.89117
BMP2K	NM_198892	-2.89124
ROR1	NM_005012	-2.89547
FAM110C	NM_001077710	-2.90085
DPYSL5	NM_020134	-2.9044
ZNF793-AS1	NR_110723	-2.91145
PSG9	NM_002784	-2.91153
HLA-J	ENST00000462600	-2.91245
C10orf35	NM_145306	-2.91759
ENST00000438353	ENST00000438353	-2.92049
NFATC1	NM_172390	-2.92525
CYP2R1	NM_024514	-2.93773
CLIP4	NM_001287528	-2.94745
FTMT	NM_177478	-2.94857
SAMD9	NM_017654	-2.9584
CCNDBP1	NM_012142	-2.96254
HLA-C	NM_001243042	-2.97969
SLC37A1	NM_018964	-2.98326
PRKCA	NM_002737	-2.9874
LINC01116	NR_040001	-2.98811
LOC399815	NR_027282	-2.99479
CDA	NM_001785	-2.998
PKIA	NM_006823	-2.99877
FOSL1	NM_005438	-2.99902
WWC1	NM_015238	-3.00043
BC013657	BC013657	-3.00311
SP140L	NM_138402	-3.02419
APOL1	NM_145343	-3.03159
HEBP2	NM_014320	-3.03493
PPAP2C	NM_177543	-3.04057
TXNRD1	NM_003330	-3.04093
POU5F1	NM_002701	-3.0413
SRPX	NM_006307	-3.04484
HM13	NM_178582	-3.05138
KAZN	NM_015209	-3.05194
SAA2	NM_030754	-3.05517
TTC39C	NM_001292030	-3.06168
FOLR1	NM_016725	-3.06224
RB1	NM_000321	-3.06282
HLA-B	ENST00000445222	-3.07568
AIG1	NM_016108	-3.08079
GLIPR2	NM_022343	-3.08739
PGAP3	NM_033419	-3.09209
MBD2	NM_003927	-3.09293
SGCE	NM_003919	-3.10077
CTGF	NM_001901	-3.11685
PDXDC1	NM_001285450	-3.1194
IL7R	NM_002185	-3.12511
SNAPC1	NM_003082	-3.13393
NLRX1	NM_001282144	-3.13594
AK090762	AK090762	-3.14341
ENST00000619323	ENST00000619323	-3.14948
SLC48A1	NM_017842	-3.15079
DST	ENST00000487754	-3.15862
ASRGL1	NM_025080	-3.15889
PARP9	NM_031458	-3.15966
ZFAND2B	NM_138802	-3.16269
DCAF4	NM_181340	-3.16426
LOC100507639	NR_121625	-3.1761
GLS	NM_014905	-3.1766
HLA-E	NM_005516	-3.18047
PTPRM	NM_002845	-3.18145
TSHZ3	NM_020856	-3.18245
HTATIP2	NM_006410	-3.18307
KLF2	NM_016270	-3.18376
CHMP4C	NM_152284	-3.18802
C14orf37	NM_001001872	-3.18861
C3orf52	NM_024616	-3.18933
KRT8	ENST00000519669	-3.19486
C1QTNF6	NM_031910	-3.19525
CLDN23	NM_194284	-3.19582
CTSC	NM_148170	-3.19825
ATP10D	NM_020453	-3.19877
ZNF568	BC016334	-3.20258
SFTA1P	NR_027082	-3.20676
GNB5	NM_016194	-3.20679
ARHGEF10	NM_014629	-3.20921
MYH9	NM_002473	-3.21834
ZSCAN31	NM_030899	-3.22541
ABHD3	NM_138340	-3.23235
ITGB1	NM_133376	-3.23884
TGOLN2	NM_006464	-3.23999
C6orf62	NM_030939	-3.24567
CD47	NM_198793	-3.25138
ERVH-3	BC021996	-3.25386
GDF6	NM_001001557	-3.25783
HS3ST3A1	ENST00000284110	-3.25955
FBXO25	NM_183420	-3.26265
FAM198B	NM_016613	-3.26795
VCAN	NM_004385	-3.27695
CYR61	NM_001554	-3.28299
A_23_P57836	A_23_P57836	-3.28345
PXDN	NM_012293	-3.28399
SMC4	ENST00000470240	-3.28468
MGC24103	BC020879	-3.29708
TBC1D2	NM_018421	-3.29721
PRRX2	NM_016307	-3.3061
IFFO2	NM_001136265	-3.31504
CD40	NM_001250	-3.3163
PRSS3	NM_001197097	-3.319
MAP3K2	NM_006609	-3.31914
ASAP2	NM_003887	-3.31962
USF1	NM_007122	-3.32377
SUMO3	NM_006936	-3.32723
STAC	NM_003149	-3.33096
CSRP1	NM_004078	-3.33662
ANXA2P1	NR_001562	-3.33836
PCDHB15	NM_018935	-3.34381
ZNF432	NM_014650	-3.34872
LFNG	NM_001040167	-3.35456
INPP4B	NM_003866	-3.35873
ERRFI1	NM_018948	-3.36977
CCDC50	NM_174908	-3.37671
TCEAL5	NM_001012979	-3.37825
CCDC109B	NM_017918	-3.37996
HSPB1	NM_001540	-3.38413
LOC100506271	NR_110515	-3.39761
GALNT7	NM_017423	-3.40394
BEND7	NM_001100912	-3.43205
C1orf21	NM_030806	-3.43717
ENST00000448722	ENST00000448722	-3.43984
HLA-C	ENST00000429840	-3.44087
PDE1C	NM_005020	-3.44114
RAB3IP	NM_175623	-3.4417
CBLN2	NM_182511	-3.44293
ANKRD33B	NM_001164440	-3.44572
ELK4	NM_001973	-3.44916
FABP5	NM_001444	-3.45595
PPP1R9A	NM_017650	-3.45901
ADAMTS9	NM_182920	-3.46071
SERPINE2	NM_006216	-3.46128
ENST00000506634	ENST00000506634	-3.46602
PYGB	NM_002862	-3.46775
TMEM245	NM_032012	-3.47194
QSOX1	NM_002826	-3.47263
ECSCR	NM_001077693	-3.47535
MALAT1	NR_002819	-3.47875
ECM1	NM_004425	-3.48442
PLSCR4	NM_020353	-3.48799
A_32_P35031	A_32_P35031	-3.48991
SAMD5	NM_001030060	-3.5012
RAB12	NM_001025300	-3.50131
POU4F1	NM_006237	-3.50265
AHNAK2	NM_138420	-3.50506
SIRT7	NM_016538	-3.52701
MBNL2	NM_144778	-3.52925
RAPH1	NM_213589	-3.53045
HOOK1	NM_015888	-3.53476
CD109	NM_133493	-3.54037
MAP3K6	NM_004672	-3.54165
ZZEF1	NM_015113	-3.54471
C9orf64	NM_032307	-3.54581
CEBPD	NM_005195	-3.55424
PSG8	NM_182707	-3.55841
IFI44	NM_006417	-3.5601
B2M	NM_004048	-3.56041
MPZL3	NM_198275	-3.56076
MYLK	NM_053025	-3.56265
TUBA3C	NM_006001	-3.56556
LOX	NM_002317	-3.57137
ENST00000562317	ENST00000562317	-3.57267
SPAG1	NM_003114	-3.57355
ENST00000511202	ENST00000511202	-3.57998
CALB2	NM_001740	-3.58847
ARID5B	NM_032199	-3.58906
THC2674915	THC2674915	-3.59735
MNS1	NM_018365	-3.60254
VANGL1	NM_138959	-3.61161
CDH2	NM_001792	-3.61905
CCDC50	NM_178335	-3.62119
CTHRC1	NM_138455	-3.63381
LOC728323	ENST00000416103	-3.63583
ALCAM	NM_001627	-3.64005
CCDC93	NM_019044	-3.64129
A_32_P225328	A_32_P225328	-3.64619
TCAP	NM_003673	-3.6488
PFKP	NM_002627	-3.64998
PRKCA	ENST00000583775	-3.65144
PON2	NM_000305	-3.65428
CLEC4E	NM_014358	-3.65436
THC2530075	THC2530075	-3.66241
ZNF880	NM_001145434	-3.66329
MYO5B	NM_001080467	-3.66922
ZNF503	NM_032772	-3.67401
TNFRSF11A	NM_003839	-3.67432
AF086249	AF086249	-3.68166
PXN	NM_002859	-3.68591
NIPAL3	NM_020448	-3.69369
A_32_P84119	A_32_P84119	-3.69395
ECHDC2	NM_018281	-3.69504
LIMK1	NM_002314	-3.6963
COL5A1	NM_000093	-3.7001
CUZD1	NM_022034	-3.70012
EGFR	NM_005228	-3.70361
KBTBD11	NM_014867	-3.71619
CYP2J2	NM_000775	-3.73586
DENND2D	NM_024901	-3.75572
ENST00000568686	ENST00000568686	-3.75784
CCNJL	NM_024565	-3.76014
PAPLN	NM_173462	-3.76349
AKR1B1	NM_001628	-3.76938
IGFN1	NM_001164586	-3.78414
ITPR3	NM_002224	-3.79978
SYTL2	NM_032943	-3.803
LRRC8E	NM_025061	-3.80798
PF4V1	NM_002620	-3.81086
ZNF93	NM_031218	-3.81801
ANXA2P3	NR_001446	-3.81929
A_24_P101771	A_24_P101771	-3.8263
CMPK1	NM_016308	-3.83126
PDXK	NM_003681	-3.84116
lnc-DBN1-2	lnc-DBN1-2:2	-3.84351
TNFRSF25	NM_148965	-3.8451
A_32_P61708	A_32_P61708	-3.84559
RIPK2	NM_003821	-3.85208
FBXO25	NM_183421	-3.86675
HLA-C	ENST00000619148	-3.86928
HIPK2	NM_022740	-3.87567
ZNF577	NR_024181	-3.87726
FAM25A	NM_001146157	-3.8776
PTPN21	NM_007039	-3.88406
DST	NM_015548	-3.88768
ZCCHC2	BC006340	-3.89089
LYPD5	NM_182573	-3.90176
DSP	NM_004415	-3.9105
PINK1	NM_032409	-3.91092
MOXD1	NM_015529	-3.91493
INPP1	NM_002194	-3.92384
ENPP1	NM_006208	-3.92871
ENST00000609742	ENST00000609742	-3.92918
S100A3	NM_002960	-3.93492
FXYD5	NM_144779	-3.93892
ANXA8L1	NM_001098845	-3.94134
F8A1	NM_012151	-3.9437
ANXA4	NM_001153	-3.94482
KRT8P41	NR_027713	-3.94908
AK021777	AK021777	-3.95516
C19orf18	NM_152474	-3.9617
PDE10A	NM_001130690	-3.96243
HRCT1	NM_001039792	-3.97575
FBXO32	NM_058229	-3.98222
HAS3	NM_005329	-3.98803
HIVEP2	NM_006734	-3.99205
LOC101929484	ENST00000439703	-4.00796
PTPRJ	NM_002843	-4.01071
RBPMS	NM_001008712	-4.0216
A_24_P234871	A_24_P234871	-4.04667
TGM1	NM_000359	-4.05083
DOK7	NM_173660	-4.0561
HLA-B	NM_005514	-4.06379
NEURL1	NM_004210	-4.09569
FIGN	ENST00000333129	-4.09984
RBMS1	NM_016836	-4.12227
FOXC1	NM_001453	-4.12387
FAM105A	NM_019018	-4.13418
LCP1	NM_002298	-4.13531
NT5E	NM_002526	-4.14441
CAPG	NM_001747	-4.14513
ENST00000401596	ENST00000401596	-4.14948
THC2624264	THC2624264	-4.15153
SIM2	NM_005069	-4.15606
EPDR1	NM_017549	-4.16515
OPTN	NM_001008211	-4.17019
ENST00000533003	ENST00000533003	-4.17915
TCEAL6	NM_001006938	-4.18407
RUNX2	NM_001024630	-4.19833
DMRT3	NM_021240	-4.20508
UPP1	NM_001287428	-4.22548
TCEAL3	NM_001006933	-4.22835
SOD2	NM_001024465	-4.23211
QKI	NM_206855	-4.24318
CAPRIN2	NM_023925	-4.24627
ITGB1	NM_002211	-4.25129
KCTD1	NM_198991	-4.25576
ADRB2	NM_000024	-4.25729
MYBL1	NM_001080416	-4.2641
TRNP1	NM_001013642	-4.2933
SC5D	NM_001024956	-4.29437
GKAP1	NM_025211	-4.29508
SYNGR2	BC105992	-4.30079
S73202	S73202	-4.30196
A_32_P140501	A_32_P140501	-4.3093
FRAS1	NM_025074	-4.31197
ENST00000441609	ENST00000441609	-4.32108
CCL26	NM_006072	-4.33632
ZNF528	NM_032423	-4.3414
FMN1	NM_001277313	-4.34263
MITF	NM_198159	-4.35911
AK027173	AK027173	-4.35922
KRT8	NM_002273	-4.36467
GAD1	NM_013445	-4.37145
FGGY	NM_018291	-4.39847
STARD13	NM_178006	-4.40384
SLCO4A1	NM_016354	-4.4194
BCAR3	NM_003567	-4.42223
AK095791	AK095791	-4.42349
COL16A1	NM_001856	-4.45411
ADRA1B	NM_000679	-4.45485
MYO1D	NM_015194	-4.46184
IRF5	NM_001098627	-4.4634
LIFR	NM_002310	-4.4673
SGK223	NM_001080826	-4.46935
FSTL1	NM_007085	-4.47198
ANXA2	NM_001002857	-4.48103
RUNX1	NM_001001890	-4.48573
SLC22A4	NM_003059	-4.48579
WLS	NM_024911	-4.51194
PDLIM1	NM_020992	-4.51798
SULF2	NM_018837	-4.52784
SETD6	NM_024860	-4.53181
AMY1C	NM_001008219	-4.54749
SGK1	NM_005627	-4.56377
ETS2	NM_005239	-4.57112
ARHGAP22	NM_021226	-4.58311
COL4A1	NM_001845	-4.60415
NFKBIZ	NM_031419	-4.60904
ENST00000581013	ENST00000581013	-4.61268
CELA3B	NM_007352	-4.61447
NMI	NM_004688	-4.64781
DOCK10	NM_014689	-4.65403
GSDMD	NM_024736	-4.67561
KIT	NM_000222	-4.67647
TGM2	NM_198951	-4.68201
GADD45B	NM_015675	-4.68665
MOK	NM_014226	-4.72511
FERMT1	NM_017671	-4.74726
RNF182	NM_152737	-4.75034
SERPINB1	NM_030666	-4.75683
ENST00000515599	ENST00000515599	-4.75953
KIAA1147	NM_001080392	-4.77249
SLC39A4	NM_017767	-4.77603
SORT1	NM_002959	-4.80581
CFB	NM_001710	-4.80773
FAM49A	NM_030797	-4.81342
PCDHB8	NM_019120	-4.81975
SLC44A3	NM_152369	-4.8294
ENST00000450021	ENST00000450021	-4.83289
TMEM161B-AS1	NR_105019	-4.83414
OAS3	NM_006187	-4.8379
EFNB2	NM_004093	-4.84135
NMU	NM_006681	-4.85396
GABRE	NM_004961	-4.85708
TUBA4A	NM_006000	-4.87372
FSTL3	NM_005860	-4.87905
CBR3	NM_001236	-4.88183
A_23_P48637	A_23_P48637	-4.88508
CDKL5	NM_003159	-4.89245
A_32_P106864	A_32_P106864	-4.89557
HIF1A	NM_181054	-4.91459
CAST	NM_001042440	-4.91552
THC2688736	THC2688736	-4.91771
MSR1	NM_138715	-4.94709
RASSF2	NM_014737	-4.94731
TMEM56	NM_152487	-4.96307
SYTL3	NM_001009991	-4.96671
COL7A1	NM_000094	-4.97375
TAGLN2	NM_003564	-4.98587
DKFZP586B0319	AL050097	-4.99464
TRIM59	NM_173084	-5.00423
ZNF300	NM_052860	-5.01064
C2orf74	NM_001143959	-5.01113
CD9	NM_001769	-5.01193
AKT3	NM_005465	-5.05128
LINC01137	NR_038842	-5.06841
ASPH	NM_032466	-5.08139
CAPRIN2	NM_001002259	-5.09036
GABRQ	ENST00000598523	-5.09252
C2orf43	NM_021925	-5.09259
GPR158	NM_020752	-5.09513
TREX1	NM_016381	-5.11944
PMP22	NM_000304	-5.12601
MLKL	NM_152649	-5.14371
CAMK2N1	NM_018584	-5.17172
KLF7	NM_003709	-5.17907
TDRD7	NM_014290	-5.18069
DNAJC15	NM_013238	-5.19797
LRRFIP1	NM_004735	-5.20605
IL15	NM_172175	-5.2079
ZNF582	NM_144690	-5.21022
THC2658269	THC2658269	-5.25497
BATF3	NM_018664	-5.25951
CDCP1	NM_022842	-5.26268
MVP	NM_017458	-5.26745
ENST00000555540	ENST00000555540	-5.28458
SYCP2	NM_014258	-5.29467
NR2C2AP	NM_176880	-5.30791
TLE1	NM_005077	-5.31321
TRPM2	NM_003307	-5.31951
FGFBP1	NM_005130	-5.31956
SYNJ2	NM_003898	-5.32128
ITGA3	NM_002204	-5.33556
FGF2	NM_002006	-5.35203
COL8A1	NM_001850	-5.36163
ENST00000443870	ENST00000443870	-5.36163
EHD2	NM_014601	-5.36224
WISP2	NM_003881	-5.37077
CLIC3	NM_004669	-5.37179
LHX1	NM_005568	-5.38066
GBP5	NM_052942	-5.39741
RGS17	NM_012419	-5.39908
IGFBP1	NM_000596	-5.39973
ENST00000599859	ENST00000599859	-5.41741
ARHGAP23	NM_001199417	-5.42774
NRG1	NM_004495	-5.42829
ANO4	NM_178826	-5.43081
CFI	NM_000204	-5.44244
S100A11	NM_005620	-5.44272
HLA-A	ENST00000612644	-5.45725
ECHDC3	NM_024693	-5.46644
AHNAK	NM_001620	-5.46694
ERBB2	NM_001005862	-5.51405
MAL	NM_002371	-5.51631
PLA2G16	NM_007069	-5.53454
MAP3K13	NR_038322	-5.54059
TM4SF1	NM_014220	-5.5408
PLEK2	NM_016445	-5.5494
TNFRSF21	NM_014452	-5.5541
TRIM58	NM_015431	-5.55631
ASRGL1	NM_001083926	-5.55756
ENST00000451609	ENST00000451609	-5.57654
LINC00842	NR_033957	-5.58117
PHLDA2	NM_003311	-5.58588
LOC100506737	XR_172388	-5.58617
A_23_P300563	A_23_P300563	-5.58975
AK092921	AK092921	-5.59892
CCL28	NM_148672	-5.60283
PAWR	NM_002583	-5.60907
CNN3	NM_001839	-5.61077
KRT80	NM_182507	-5.61932
ASB9	NM_001031739	-5.62546
DCBLD2	NM_080927	-5.66395
SLC22A23	NM_015482	-5.6774
GDA	NM_004293	-5.71658
ENST00000577298	ENST00000577298	-5.72645
KCNN4	NM_002250	-5.73356
PLSCR1	NM_021105	-5.73498
HLA-F	NM_018950	-5.73631
ZNF365	NM_014951	-5.74491
C12orf75	NM_001145199	-5.75507
LTBR	NM_002342	-5.77782
ADAMTS5	NM_007038	-5.78634
RBMS3	NM_001003793	-5.80414
A_24_P92823	A_24_P92823	-5.81178
TDO2	NM_005651	-5.82212
TMSB10	NM_021103	-5.83356
PRR16	NM_016644	-5.84345
CARD10	NM_014550	-5.85388
AKAP2	NM_001004065	-5.8582
CHST15	NM_015892	-5.85855
ELOVL7	NM_024930	-5.85925
KIAA1551	NM_018169	-5.86751
CGNL1	NM_032866	-5.87419
PALLD	NM_016081	-5.91307
TBX1	NM_080647	-5.92109
NFIL3	NM_005384	-5.9276
PDZK1IP1	NM_005764	-5.93708
ZNF22	NM_006963	-5.94726
ENST00000414254	ENST00000414254	-5.97799
AMIGO2	NM_181847	-5.97996
FZD6	NM_003506	-6.02109
PLCE1	NM_016341	-6.03548
ERAP2	NM_022350	-6.04192
ZBED6CL	NM_138434	-6.07965
AGPAT3	NM_020132	-6.10358
PTPN3	NM_002829	-6.13098
VAV1	NM_005428	-6.13108
A_24_P780319	A_24_P780319	-6.14417
PKP3	NM_007183	-6.14735
AXL	NM_021913	-6.14958
EDIL3	NM_005711	-6.15091
LYPD6	NM_194317	-6.18788
C17orf104	NM_001145080	-6.20433
AFAP1L1	NM_152406	-6.20671
THC2533833	THC2533833	-6.22357
A_23_P125109	A_23_P125109	-6.23685
HLA-F	XM_005275547	-6.25248
CDYL2	ENST00000570137	-6.2604
SYT17	NM_016524	-6.26082
PCDHB5	NM_015669	-6.28306
ALDH1A3	NM_000693	-6.2852
NFIB	NM_005596	-6.29124
HYLS1	NM_145014	-6.29292
A_32_P112546	A_32_P112546	-6.30848
LOC284344	NR_033888	-6.31354
ENST00000434750	ENST00000434750	-6.32573
UGT1A6	NM_001072	-6.33798
ENST00000398525	ENST00000398525	-6.3679
NRP1	NM_003873	-6.37639
RIN2	NM_018993	-6.37643
PTPRB	NM_002837	-6.38074
IL1RAP	NM_134470	-6.38348
LOC79160	NR_125359	-6.43461
A_23_P123234	A_23_P123234	-6.44387
ANTXR2	NM_058172	-6.44501
TIAM2	NM_012454	-6.4661
EMILIN2	NM_032048	-6.48402
EPS8L2	NM_022772	-6.51574
PTPRF	NM_002840	-6.52193
LOC284454	NR_036515	-6.52416
PLEKHG4	NM_001129728	-6.55483
NUAK1	NM_014840	-6.58963
SEMA3C	NM_006379	-6.59498
COL4A3	NM_000091	-6.59644
PLOD2	NM_182943	-6.5989
ARL4C	NM_005737	-6.63211
FGF12	NM_004113	-6.66964
PLEKHA7	NM_175058	-6.68105
UGT2B7	NM_001074	-6.68704
FOXD1	NM_004472	-6.69065
IRX5	NM_005853	-6.75102
TRIM56	NM_030961	-6.76627
FAM84B	NM_174911	-6.79271
METRNL	NM_001004431	-6.79427
BDNF	NM_170735	-6.79873
SOX17	NM_022454	-6.80296
ARHGEF5	NM_005435	-6.82894
NAPRT	NM_145201	-6.82902
CRIM1	NM_016441	-6.84095
PROSER2	NM_153256	-6.84412
FAM129B	AF151783	-6.86017
CXCL2	NM_002089	-6.86213
IRF7	NM_004031	-6.87043
LCN2	NM_005564	-6.87194
ZNF185	NM_001178106	-6.90151
DUSP10	NM_007207	-6.90966
PRR5L	NM_024841	-6.94549
DPYSL3	NM_001387	-6.95006
EPB41L4A	NM_022140	-6.9552
ENST00000506277	ENST00000506277	-6.95575
HTRA1	NM_002775	-6.96904
LINC00116	NR_027063	-6.97826
THC2535223	THC2535223	-6.97832
MACROD2	NM_080676	-6.98104
CNIH3	NM_152495	-7.00051
TRIM36	NM_018700	-7.03724
IL18	NM_001562	-7.08251
S100A4	NM_002961	-7.09703
ENST00000430398	ENST00000430398	-7.09845
COL18A1	NM_030582	-7.10056
GRB14	NM_004490	-7.10491
KRT19	NM_002276	-7.10913
MAL2	NM_052886	-7.12356
CP	NM_000096	-7.14211
DUSP1	NM_004417	-7.15448
AGPAT9	NM_032717	-7.15855
PLAT	NM_000930	-7.1767
LOC440434	NR_036750	-7.1917
ARAP3	NM_022481	-7.19567
ARNTL	NM_001030273	-7.20152
KYNU	NM_001032998	-7.21742
PCGF5	NM_032373	-7.25227
KHDRBS3	NM_006558	-7.26148
A_23_P257881	A_23_P257881	-7.26155
MAP1B	NM_005909	-7.2629
LINC00944	NR_033878	-7.27226
OSBPL10	NM_017784	-7.29488
SPINT2	NM_021102	-7.29797
SIPA1L2	NM_020808	-7.29882
AHR	NM_001621	-7.30871
LOC101928076	XR_241970	-7.34244
TOR4A	NM_017723	-7.35769
LINC00958	NR_038904	-7.36916
MTCL1	NM_015210	-7.36917
LAMC2	NM_018891	-7.39696
GLUL	NM_002065	-7.43695
CCBE1	NM_133459	-7.44912
DUSP23	NM_017823	-7.45163
CASP4	NM_033306	-7.46604
KIAA1522	NM_020888	-7.48926
P2RY6	NM_176798	-7.50046
COCH	NM_004086	-7.52029
ZC3H12A	NM_025079	-7.53363
SLC16A3	NM_001042422	-7.54363
SMOC2	NM_022138	-7.56418
CASP5	NM_004347	-7.56554
WNT7A	NM_004625	-7.59111
PTPRE	NM_006504	-7.59548
S100A16	NM_080388	-7.60926
ZNF568	ENST00000591887	-7.65465
ZNF829	NM_001037232	-7.66687
GPR27	ENST00000304411	-7.68467
FOXF2	NM_001452	-7.69635
ARNTL2	NM_020183	-7.71511
THBS1	NM_003246	-7.72229
ENST00000568192	ENST00000568192	-7.74234
PMAIP1	NM_021127	-7.77162
SDPR	NM_004657	-7.77769
KRT7	NM_005556	-7.80877
TNFRSF12A	NM_016639	-7.81584
CCDC122	NM_144974	-7.82828
PTN	NM_002825	-7.83259
CDC42EP3	NM_006449	-7.85407
VEGFC	NM_005429	-7.85693
ARSJ	NM_024590	-7.87274
ZSCAN16	NM_025231	-7.94223
HLA-H	NR_001434	-7.94861
THC2610890	THC2610890	-7.95472
PYCR1	NM_006907	-7.99602
LONRF2	NM_198461	-8.0168
RFTN1	NM_015150	-8.05077
CAV2	NM_001233	-8.10323
JAZF1	NM_175061	-8.12052
GALNT14	NM_024572	-8.14373
BM989848	BM989848	-8.19255
BC035647	BC035647	-8.20748
PPAP2B	NM_003713	-8.2326
GLRB	NM_000824	-8.23657
CLIP4	NM_024692	-8.24985
LAMA3	NM_198129	-8.24998
NRG1	NM_013962	-8.25012
GCNT3	NM_004751	-8.26617
ITGA6	NM_000210	-8.27352
C3	NM_000064	-8.38446
PTPRK	NM_002844	-8.4414
TGFBR2	NM_001024847	-8.47452
THC2697511	THC2697511	-8.48444
PHLDB2	NM_145753	-8.52263
IL20RB	NM_144717	-8.57433
NCEH1	NM_020792	-8.57727
ANO5	NM_213599	-8.6411
PLAU	NM_002658	-8.71311
MICAL2	NM_014632	-8.71508
A_32_P218707	A_32_P218707	-8.78184
CATSPER1	NM_053054	-8.78188
MMP7	NM_002423	-8.78769
LOC101927418	NR_110050	-8.80127
LAMC2	NM_005562	-8.80412
ENST00000447938	ENST00000447938	-8.80609
PVRL3	NM_015480	-8.81527
NOV	NM_002514	-8.82648
ALPK2	NM_052947	-8.86732
MALL	NM_005434	-8.89712
PDLIM3	NM_014476	-8.95712
ENST00000432137	ENST00000432137	-8.97876
ABCC3	NM_003786	-8.9941
ENST00000518924	ENST00000518924	-9.00548
SCHIP1	NM_014575	-9.0415
FGF18	NM_003862	-9.04255
ENC1	NM_003633	-9.05168
THBD	NM_000361	-9.06882
LYPD1	NM_144586	-9.09357
IGFBP3	NM_001013398	-9.11614
ENST00000515347	ENST00000515347	-9.21021
TMEM47	NM_031442	-9.21032
SMCO2	NM_001145010	-9.31705
INHBA	NM_002192	-9.34768
P3H2	NM_018192	-9.35921
FTH1	NM_002032	-9.36337
GFRA1	NM_145793	-9.38058
MT1A	NM_005946	-9.40454
BASP1	NM_006317	-9.41051
SERTAD4	NM_019605	-9.43535
LOXL1	NM_005576	-9.46329
HSPA1A	NM_005345	-9.49393
UGT2B28	NM_053039	-9.50496
TNFAIP2	NM_006291	-9.55094
GBP3	NM_018284	-9.62175
PREX1	NM_020820	-9.67088
PTPLAD2	ENST00000495827	-9.68626
S1PR1	NM_001400	-9.705
MECOM	NM_005241	-9.74369
ENST00000424695	ENST00000424695	-9.74608
ELL2	NM_012081	-9.77223
TPM1	NM_001018008	-9.86109
ENST00000427083	ENST00000427083	-9.88509
A_24_P230486	A_24_P230486	-9.9129
SLFN11	NM_152270	-9.93267
KLF5	NM_001730	-9.93599
HENMT1	NM_144584	-9.95503
IFI27	NM_005532	-9.96888
TACSTD2	NM_002353	-10.0149
MEIS3P1	NR_002211	-10.0954
EZR	NM_003379	-10.2492
ENST00000488218	ENST00000488218	-10.2834
ENST00000453838	ENST00000453838	-10.2839
FAM111A	NM_022074	-10.2885
CALB1	ENST00000469032	-10.2923
AFAP1L2	NM_001001936	-10.3483
SSFA2	NM_006751	-10.4058
NRP1	NM_001024629	-10.4089
CBR1	NM_001757	-10.5621
SRGN	NM_002727	-10.5645
NGRN	ENST00000379095	-10.5921
SAA1	NM_000331	-10.6273
ATP1B1	NM_001677	-10.6578
ZNF542P	NR_003127	-10.6729
ENST00000557241	ENST00000557241	-10.7235
ENST00000604826	ENST00000604826	-10.7627
FOSL2	ENST00000264716	-10.7891
RARRES2	NM_002889	-10.8184
EPAS1	NM_001430	-10.8395
A_24_P127051	A_24_P127051	-10.8609
AKR1C1	NM_001353	-10.8904
ENST00000434946	ENST00000434946	-10.9145
TSPAN2	NM_005725	-10.9286
ADAL	NM_001012969	-10.9519
A_24_P6850	A_24_P6850	-11.0096
WFDC21P	ENST00000587298	-11.0152
TXNIP	NM_006472	-11.0734
BTBD6	NM_033271	-11.156
DHRS2	NM_182908	-11.1688
LXN	NM_020169	-11.1819
PRSS23	NR_120591	-11.2336
ENST00000480365	ENST00000480365	-11.2576
SPATS2L	NM_015535	-11.4261
COL12A1	NM_004370	-11.4284
JUN	NM_002228	-11.4514
COX7B2	NM_130902	-11.4844
HLA-A	NM_002116	-11.5173
MGLL	NM_007283	-11.7077
SLPI	NM_003064	-11.7255
ADTRP	NM_032744	-11.7937
THC2545097	THC2545097	-11.7965
ENST00000416086	ENST00000416086	-11.8299
EVA1A	NM_032181	-11.8307
IER3	NM_003897	-11.8496
SLCO1B3	NM_019844	-11.8525
PSMB8	NM_004159	-11.8725
ARRDC4	NM_183376	-11.8825
NFIA	NM_005595	-11.8894
MT1H	NM_005951	-11.9208
DAW1	NM_178821	-11.922
ZNF177	NM_003451	-11.9574
HRASLS	NM_020386	-11.9613
ARHGAP18	NM_033515	-12.0155
ZBED2	NM_024508	-12.0242
KYNU	NM_003937	-12.0573
PXDN	AF200348	-12.1211
C4orf32	NM_152400	-12.1223
GLIPR1	NM_006851	-12.2029
SEL1L3	NM_015187	-12.2377
ENST00000392293	ENST00000392293	-12.2774
HEIH	NR_045680	-12.3508
FHOD3	NM_025135	-12.3774
MLPH	NM_024101	-12.3794
ENST00000505048	ENST00000505048	-12.4117
HS3ST1	NM_005114	-12.4354
AKR1C2	ENST00000604439	-12.4611
KRT18	NM_000224	-12.4715
EPS8	NM_004447	-12.5117
F2R	NM_001992	-12.5584
RND3	NM_005168	-12.5855
TSPAN5	NM_005723	-12.6581
ENST00000548986	ENST00000548986	-12.6777
RRAD	NM_004165	-12.7159
A_24_P409420	A_24_P409420	-12.7383
A_23_P314024	A_23_P314024	-12.7741
HERC5	NM_016323	-12.9037
GCNT1	NM_001490	-12.924
TSTD1	NM_001113207	-12.926
PHLDA1	NM_007350	-12.9358
TSPYL5	NM_033512	-12.9924
A_24_P161733	A_24_P161733	-13.1994
SLC36A4	NM_152313	-13.2381
HKDC1	NM_025130	-13.3081
LAMB3	NM_001017402	-13.423
UCA1	NR_015379	-13.47
ENST00000425245	ENST00000425245	-13.5014
ENST00000452970	ENST00000452970	-13.516
PRSS23	NM_007173	-13.5513
MFAP5	NM_003480	-13.6167
lnc-SYT16-1	lnc-SYT16-1:1	-13.6818
ENST00000439811	ENST00000439811	-13.7204
ENST00000435622	ENST00000435622	-13.728
A_24_P358406	A_24_P358406	-13.8429
NABP1	NM_001031716	-13.8553
CDH6	NM_004932	-13.929
FN1	NM_212482	-13.9316
LGALS3	NM_002306	-13.9511
ENST00000395181	ENST00000395181	-13.9601
ERICH2	NM_001290030	-13.9889
BIRC3	NM_001165	-14.0576
C15orf52	NM_207380	-14.2307
PDGFC	NM_016205	-14.2365
MMP1	NM_002421	-14.2559
SLC7A11	NM_014331	-14.2877
SERTAD4-AS1	NR_024337	-14.2988
PAX8	NM_003466	-14.324
FOXP1	NM_032682	-14.342
PRKCDBP	NM_145040	-14.424
AP1S2	NM_003916	-14.4573
P2RY2	NM_176072	-14.5074
SPANXA1	NM_013453	-14.7252
CDH18	NM_004934	-14.9774
MT1L	NR_001447	-14.9875
PLCB4	NM_000933	-15.0877
SPANXB1	NM_032461	-15.088
FAM129A	NM_052966	-15.1055
LCMT2	NM_014793	-15.1337
MT1X	NM_005952	-15.1492
COL4A2	NM_001846	-15.1713
CAV1	NM_001753	-15.2564
MT1G	NM_005950	-15.3957
PMEPA1	NM_020182	-15.4525
GPR56	NM_201525	-15.4947
ENST00000527480	ENST00000527480	-15.5391
GLS	NM_001256310	-15.585
ENST00000404956	ENST00000404956	-15.6347
RIBC2	NM_015653	-15.6618
MBP	NM_001025100	-15.7731
LIMCH1	NM_014988	-15.8049
LYPLAL1	NM_138794	-15.883
CDH16	NM_004062	-15.9664
HTATSF1P2	AK128391	-16.171
SPANXD	NM_032417	-16.285
ENST00000397031	ENST00000397031	-16.3596
A_24_P792988	A_24_P792988	-16.5379
F3	NM_001993	-16.5898
HIST1H1A	NM_005325	-16.7131
C1orf186	NM_001007544	-16.8983
IFI16	NM_005531	-16.9408
A_24_P247303	A_24_P247303	-17.1407
COL8A1	ENST00000261037	-17.1502
DKK3	NM_015881	-17.1799
RIPK4	NM_020639	-17.3105
KRT18P55	NR_028334	-17.5087
[truncated: 59 more rows]
