# Supplementary material for: Hic-5 regulates epithelial to mesenchymal transition in ovarian cancer cells in a TGFβ1-independent manner
Source: Oncotarget. 2017 Jul 31;8(47):82506–30. doi: 10.18632/oncotarget.19714 (PMC5669907; doi:10.18632/oncotarget.19714)
Supplement: Supplementary file 3 [file oncotarget-08-82506-s003.xls]

## Sheet: Feuil1
Supplemental Table 2. Genes, differentially expressed in A2780s cells (≥ 1.5 fold, p≤0.05) following Hic-5 overexpression
A. Upregulated genes
Gene Name	Systematic Name	Fold Change
TGFB1I1	NM_001042454	10.1741
LOC284561	XR_112106	9.75447
HERPUD1	NM_014685	9.44105
ATF3	NM_001040619	9.34697
FUT1	NM_000148	7.64274
DDIT3	NM_004083	7.63282
SLC7A11	NM_014331	7.12284
IL21R	NM_181078	5.71925
HMOX1	NM_002133	5.71884
JUN	NM_002228	5.5511
HTRA3	NM_053044	5.39652
FAM129A	NM_052966	5.3153
SNAI1	NM_005985	5.05915
CHAC1	NM_024111	4.92486
FICD	NM_007076	4.92107
CSH1	NM_001317	4.72034
TRIB3	NM_021158	4.70482
DNAJB9	NM_012328	4.60232
LINC00662	ENST00000586954	4.57308
NLRP12	NM_001277126	4.42944
CN414940	CN414940	4.38751
A_32_P149416	A_32_P149416	4.33225
AV756170	AV756170	4.16219
LAMP3	NM_014398	4.05078
GDF15	NM_004864	3.82377
ATF5	NM_012068	3.81308
A_32_P31580	A_32_P31580	3.79836
NUPR1	NM_001042483	3.69651
FNIP1	ENST00000623690	3.66554
CEBPE	NM_001805	3.59912
AL833005	AL833005	3.54467
SLC1A4	NM_003038	3.50318
VLDLR	NM_003383	3.49225
A_24_P802562	A_24_P802562	3.47132
LOC101930576	XM_006710169	3.41654
IFRD1	NM_001007245	3.33839
GCLM	NM_002061	3.32602
SNORD3D	ENST00000573866	3.27214
BTG1	NM_001731	3.24312
FGF21	NM_019113	3.23452
SYVN1	NM_172230	3.18871
GCLM	ENST00000370238	3.18159
ENST00000415530	ENST00000415530	3.1044
SCARNA17	NR_003003	3.06744
PRDM12	NM_021619	3.06485
SYCP2L	NM_001040274	2.96276
ENST00000426302	ENST00000426302	2.94485
WFDC10B	NM_172006	2.92395
ENST00000433309	ENST00000433309	2.83703
ZFAND2A	NM_182491	2.74343
MAFG	NM_002359	2.7297
CDH15	NM_004933	2.65622
ATF4	NM_001675	2.64187
DNAJC3	NM_006260	2.63162
DKFZP434I0714	NR_033797	2.59932
PABPC1L	ENST00000372826	2.57366
UBC	NM_021009	2.56301
A_32_P128773	A_32_P128773	2.54712
ARC	NM_015193	2.51334
MCF2L-AS1	NR_034002	2.51098
DCLRE1C	BC022254	2.50002
A_24_P358406	A_24_P358406	2.48449
BM807051	BM807051	2.47392
AK022086	AK022086	2.47056
MIS12	NM_024039	2.44455
CSTA	NM_005213	2.42179
XLOC_l2_014504	TCONS_l2_00028188	2.41187
TRA2B	ENST00000342294	2.409
TMIE	NM_147196	2.40779
XBP1	NM_005080	2.40418
CMTM7	AL832450	2.40292
BM666601	BM666601	2.40098
TMEM79	NM_032323	2.37243
A_32_P126647	A_32_P126647	2.36278
THC2533385	THC2533385	2.36201
DDIT4	NM_019058	2.35315
XBP1	NM_001079539	2.33934
MAP3K15	NM_001001671	2.33526
PRPH2	NM_000322	2.30868
BX648200	BX648200	2.30501
THC2668853	THC2668853	2.29523
MED9	ENST00000585041	2.28342
USP43	NM_153210	2.25273
DERL3	NM_198440	2.24837
ENST00000393023	ENST00000393023	2.2454
LOC100289230	NR_036530	2.22575
PCK2	NM_004563	2.22184
APTR	NR_038361	2.21294
ENST00000443279	ENST00000443279	2.19022
PARD6A	NM_016948	2.18781
BRF2	NM_018310	2.16961
PRKCA	ENST00000583775	2.16423
MON1B	ENST00000248248	2.16383
CR2	ENST00000367058	2.14778
PSMD5-AS1	BC052374	2.14313
LOC728323	ENST00000416103	2.11715
AK023376	AK023376	2.11476
THC2529685	THC2529685	2.11182
TMEM63B	NM_018426	2.10254
ENST00000510337	ENST00000510337	2.09314
A_32_P136427	A_32_P136427	2.09201
SEC24D	NM_014822	2.08076
PHGDH	NM_006623	2.07251
AARS	NM_001605	2.05273
POTEG	NM_001005356	2.04338
HSPA6	NM_002155	2.0358
TNFSF9	NM_003811	2.03204
ARL17A	NM_001288811	2.02715
C8orf59	NR_120681	2.02415
lnc-CHADL-1	lnc-CHADL-1:1	2.01578
CBX4	NM_003655	2.01128
MTRNR2L2	NM_001190470	2.00698
CDKN1A	NM_078467	2.00295
ENST00000395181	ENST00000395181	1.99522
LOC100506538	XR_426345	1.98487
C19orf83	ENST00000591087	1.97427
lnc-AC012652.1.1-1	lnc-AC012652.1.1-1:15	1.96988
KDM4A	NM_014663	1.96481
ENST00000533883	ENST00000533883	1.96059
RNF41	NM_194358	1.95929
PC	NM_001040716	1.95404
GEM	NM_005261	1.9531
ENST00000448836	ENST00000448836	1.94965
C15orf65	NM_001198784	1.941
FZD6	NM_003506	1.92586
MANF	NM_006010	1.92277
CAPS2	NM_032606	1.92263
ENST00000427083	ENST00000427083	1.91777
EPHB3	NM_004443	1.91368
ENST00000488218	ENST00000488218	1.90827
ENST00000541329	ENST00000541329	1.90736
CLCF1	NM_013246	1.90063
BIK	NM_001197	1.89549
ZNF235	NM_004234	1.88672
MDM2	NM_001145340	1.88258
S73202	S73202	1.88157
AK7	NM_152327	1.88014
ISOC2	NM_024710	1.88012
LOC100507520	ENST00000608155	1.87667
HBEGF	NM_001945	1.87541
C20orf96	NM_153269	1.86984
ZNF689	NM_138447	1.86549
THC2541781	THC2541781	1.86528
ENST00000435622	ENST00000435622	1.86471
CU680155	CU680155	1.86262
MICAL2	NM_014632	1.8565
A_32_P46544	A_32_P46544	1.85552
CCNB1IP1	NM_182852	1.85241
AMH	NM_000479	1.85162
STOX2	NM_020225	1.84886
RPL32P3	AK096589	1.84517
ENST00000425245	ENST00000425245	1.84436
ATF7IP2	ENST00000570163	1.84384
ALG12	NM_024105	1.83527
LOC286272	AK000939	1.83505
SARS	NM_006513	1.83421
ENST00000515347	ENST00000515347	1.8314
GDPD1	NM_182569	1.82857
ZBED9	NM_052923	1.82631
SDF2L1	NM_022044	1.82146
ENST00000483867	ENST00000483867	1.81869
THC2742069	THC2742069	1.81485
FOSL1	NM_005438	1.81447
A_24_P161733	A_24_P161733	1.812
BG283790	BG283790	1.80879
GPT2	NM_133443	1.8069
AK074670	AK074670	1.80609
RRAGB	NM_016656	1.78915
ENST00000602573	ENST00000602573	1.78183
ENST00000397031	ENST00000397031	1.78173
A_32_P100365	A_32_P100365	1.78117
PER1	NM_002616	1.77974
VEGFA	NM_001025370	1.77882
AL832534	AL832534	1.77634
C7orf31	NM_138811	1.77342
TRIM11	ENST00000366699	1.77285
ENST00000453838	ENST00000453838	1.76843
SYNE1	NM_033071	1.766
KRT18P55	NR_028334	1.76518
ZMAT1	NM_001282400	1.76367
LOC100996756	XR_159169	1.75315
FBXO25	NM_183420	1.74986
CTAGE5	NM_203355	1.74406
GALNT6	NM_007210	1.74197
DFNB59	NM_001042702	1.73635
RFPL3S	NR_001450	1.73373
CTAGE11P	NR_027466	1.73213
THC2639487	THC2639487	1.73081
NEURL2	NM_080749	1.73068
POTEE	NM_001083538	1.73028
ETV5	NM_004454	1.73004
ND3	ENST00000361227	1.72958
A_32_P189093	A_32_P189093	1.72845
LINC01138	NR_027468	1.72731
AOC3	NM_003734	1.72715
TRIM5	NM_033092	1.72562
THC2729109	THC2729109	1.71931
CREBRF	NM_153607	1.71908
TRIM52	NM_032765	1.70807
FTL	NM_000146	1.70792
EPS8L1	NM_133180	1.69568
PHLDA3	NM_012396	1.69534
N4BP2L2	NM_001278432	1.69307
A_32_P109645	A_32_P109645	1.6898
HSPA1L	NM_005527	1.68886
MT1L	NR_001447	1.68876
A_32_P201616	A_32_P201616	1.68488
SNORA70	NR_000011	1.68359
POTED	NM_174981	1.68358
DYRK4	NM_003845	1.67572
DDR2	NM_001014796	1.67088
SMG1P1	ENST00000337787	1.67018
ZNF3	NM_032924	1.66802
ENST00000439811	ENST00000439811	1.66533
BSN-AS2	NR_038866	1.6627
RAB24	NR_109790	1.66113
TMEM41B	NM_015012	1.65934
ENST00000447169	ENST00000447169	1.65645
TAF6L	NM_006473	1.64932
PABPC1L	NM_001124756	1.63888
THC2746807	THC2746807	1.63173
HTATIP2	NM_001098523	1.6315
CDKN2AIP	NM_017632	1.6309
CTAGE1	NM_172241	1.62367
UNKL	NM_001193388	1.61922
ARMC5	NM_024742	1.61751
SLC43A1	NM_003627	1.61648
CXADR	NM_001338	1.6163
ADCK4	NM_024876	1.61488
CITED4	NM_133467	1.6135
LOC101930275	XR_428319	1.61099
lnc-EIF2D-1	lnc-EIF2D-1:1	1.60995
LOC283788	AK127309	1.60903
RBAK	NM_021163	1.60284
JTB	NM_006694	1.59976
LIPT1	NM_145197	1.59872
AEN	NM_022767	1.59815
ARL4D	NM_001661	1.59602
FGD3	NM_033086	1.59599
AKR1A1	NM_006066	1.5847
STARD5	NM_181900	1.58101
LOC101928673	NR_125960	1.57991
DERL2	NM_016041	1.57849
IRAK4	NM_016123	1.57544
PNPLA8	NM_015723	1.57461
BG259069	BG259069	1.57429
SYT17	NM_016524	1.57276
ARMC12	NM_145028	1.5687
ENST00000447938	ENST00000447938	1.56474
ENST00000608279	ENST00000608279	1.56438
TTC39B	ENST00000512701	1.56381
CTAGE15	NM_001008747	1.56358
HOXD1	NM_024501	1.56214
SIAH2	NM_005067	1.56184
PLA2G3	NM_015715	1.56166
ENST00000604014	ENST00000604014	1.56118
CRCP	NM_014478	1.56051
NCOA7	NM_181782	1.56031
HNMT	NM_001024074	1.55968
ABHD8	NM_024527	1.55611
CARF	NM_024744	1.55398
EXOC3	ENST00000503889	1.55189
UCN	NM_003353	1.5516
LOC155060	NR_036573	1.5514
NBR2	NR_003108	1.5459
TCP10	NM_004610	1.54479
PILRA	NM_178273	1.54075
THC2741040	THC2741040	1.54
lnc-LONRF1-2	lnc-LONRF1-2:1	1.53251
S67659	S67659	1.53112
A_24_P942374	A_24_P942374	1.52986
ZNF547	ENST00000282282	1.52873
U2AF1L4	NM_144987	1.52341
THC2719959	THC2719959	1.52045
DKKL1	NM_014419	1.5117
ZNF77	NM_021217	1.50993
IKZF5	NM_001271840	1.50958
TMED9	NM_017510	1.50844
PLGLB1	NM_001032392	1.50763
CLEC3B	NM_003278	1.50757
DEDD2	NM_133328	1.50756
ZNF853	NM_017560	1.5072
ASF1A	NM_014034	1.50386
B. Downregulated genes
Gene Name	Systematic Name	Fold Change
C8orf58	NM_001013842	-1.50606
LDLRAD3	ENST00000315571	-1.51919
IL17RD	NM_017563	-1.53922
HIST1H2BB	NM_021062	-1.54423
ENST00000434104	ENST00000434104	-1.55338
lnc-LEMD3-1	lnc-LEMD3-1:1	-1.56609
FOLH1B	NM_153696	-1.57985
GRK5	NM_005308	-1.58506
SCFD2	NM_152540	-1.61212
SPATA33	NM_153025	-1.61581
HIST1H2BE	NM_003523	-1.61717
DCN	NM_001920	-1.63391
LRRN3	NM_018334	-1.68221
NCS1	NM_014286	-1.68514
HIST1H3H	NM_003536	-1.71162
MITF	NM_198159	-1.71383
HAPLN1	NM_001884	-1.72021
HIST1H2BI	NM_003525	-1.72107
TGFB3	NM_003239	-1.73001
LINGO2	NM_152570	-1.73323
LRCH1	NM_015116	-1.74395
PLA2G4A	NM_024420	-1.77929
SOSTDC1	NM_015464	-1.80224
PTPRE	NM_006504	-1.8395
HIST1H2AC	ENST00000314088	-1.86581
PRICKLE2	NM_198859	-1.90546
LOC440040	NR_027044	-1.92043
ANXA1	NM_000700	-1.96762
IFIT1	NM_001548	-1.97704
USB1	NM_001204911	-1.98322
ENST00000465850	ENST00000465850	-2.00198
HIST1H2BC	NM_003526	-2.04046
HIST1H2BD	NM_021063	-2.05788
AF264627	AF264627	-2.06821
THC2516687	THC2516687	-2.13241
MBD3L2	NM_144614	-2.2939
MIR210HG	NR_038262	-2.42321
PCDH17	NM_001040429	-2.9318
CYR61	NM_001554	-2.97555
TRIM53AP	NR_028346	-3.2356
CXCL1	NM_001511	-3.26905
ITM2A	NM_004867	-3.30921
A_32_P234853	A_32_P234853	-3.49785
HOXA13	NM_000522	-3.56071
SPP1	NM_001040058	-4.66854
MMP10	NM_002425	-4.86805
MMP3	NM_002422	-6.34097
